# Supplementary material for: Identification of the Immune-Related Genes in Tumor Microenvironment That Associated With the Recurrence of Head and Neck Squamous Cell Carcinoma
Source: Front Cell Dev Biol. 2021 Aug 20;9:723721. doi: 10.3389/fcell.2021.723721 (PMC8417745; doi:10.3389/fcell.2021.723721)
Supplement: Supplementary Table 1 — The characteristics of the patients in the training and validation cohort. [file Table_1.XLSX]

## Sheet: Table S1
sample	status	time	StromalScore	group	ImmuneScore	group	ESTIMATEScore	TumorPurity	Age	Stage	Pharmaceutical Therapy, NOS	Radiation Therapy, NOS	Treatment
TCGA-BA-4076-01	1	13.8333	-1332.55	low	-47.3281	low	-1379.88	0.920109	<60	NA	yes	yes	Combined
TCGA-BA-4078-01	1	9.2	148.987	high	540.614	high	689.601	0.760825	>=60	NA	no	yes	RadiationTherapy
TCGA-BA-5555-01	0	17.3333	-837.415	high	489.513	high	-347.902	0.850469	<60	III/IV	no	no	None
TCGA-BA-6868-01	1	15.7333	-1221.47	low	-122.007	low	-1343.48	0.918004	<60	NA	yes	yes	Combined
TCGA-BA-6869-01	0	21.4667	-1440.2	high	334.422	high	-1105.78	0.90361	>=60	III/IV	no	yes	RadiationTherapy
TCGA-BA-6870-01	1	15.0333	-748.295	high	1078	high	329.702	0.794031	>=60	NA	yes	yes	Combined
TCGA-BA-A6DA-01	0	11.7	-860.467	high	780.937	high	-79.5303	0.829093	<60	III/IV	yes	yes	Combined
TCGA-BA-A6DI-01	1	11.2	-1335.17	high	94.1259	high	-1241.04	0.911937	>=60	NA	yes	yes	Combined
TCGA-BB-4217-01	0	6.23333	-581.021	high	2097.23	high	1516.21	0.676683	>=60	III/IV	no	yes	RadiationTherapy
TCGA-BB-7862-01	0	37.2333	-352.072	high	270.552	high	-81.5195	0.829256	>=60	III/IV	no	yes	RadiationTherapy
TCGA-BB-7864-01	0	50.9	-1557.09	low	-728.33	low	-2285.42	0.9639	>=60	III/IV	yes	yes	Combined
TCGA-BB-7870-01	0	67.2	-1680.59	low	-38.1097	low	-1718.7	0.938443	<60	III/IV	no	yes	RadiationTherapy
TCGA-CN-4722-01	0	49.4333	55.2817	high	435.695	high	490.977	0.77942	>=60	I/II	no	no	None
TCGA-CN-4723-01	0	56.6333	-349.386	high	839.241	high	489.856	0.779523	>=60	III/IV	no	no	None
TCGA-CN-4727-01	0	52	-854.924	low	-160.242	low	-1015.17	0.897833	<60	III/IV	yes	yes	Combined
TCGA-CN-4735-01	0	57.9	-263.296	high	1477.13	high	1213.83	0.708685	<60	III/IV	yes	yes	Combined
TCGA-CN-4738-01	1	14.5333	-660.131	high	1250.83	high	590.696	0.770166	<60	III/IV	NA	NA	None
TCGA-CN-4739-01	1	46.4667	-712.773	high	1150.21	high	437.44	0.784319	>=60	III/IV	yes	yes	Combined
TCGA-CN-5355-01	0	42.6	117.239	high	437.973	high	555.213	0.773478	>=60	III/IV	no	no	None
TCGA-CN-5356-01	0	46.9667	-190.628	high	368.417	high	177.788	0.807388	<60	III/IV	no	no	None
TCGA-CN-5360-01	0	72.3	68.0708	high	1776.4	high	1844.47	0.640433	>=60	III/IV	yes	yes	Combined
TCGA-CN-5361-01	1	70.6667	503.246	high	623.611	high	1126.86	0.717634	>=60	III/IV	no	no	None
TCGA-CN-5363-01	1	8.43333	107.42	high	1124.98	high	1232.4	0.706759	<60	III/IV	NA	NA	None
TCGA-CN-6010-01	0	50.7667	-648.258	high	348.67	high	-299.588	0.846718	<60	III/IV	yes	yes	Combined
TCGA-CN-6012-01	0	48.6667	-504.234	high	1085.89	high	581.654	0.771012	>=60	III/IV	yes	yes	Combined
TCGA-CN-6021-01	1	9.2	-848.89	high	468.955	high	-379.935	0.852933	>=60	NA	NA	NA	None
TCGA-CN-6022-01	1	9.36667	236.761	high	1204.32	high	1441.08	0.68476	<60	III/IV	no	yes	RadiationTherapy
TCGA-CN-6023-01	0	52.8	-729.355	high	1399.31	high	669.95	0.762694	>=60	III/IV	yes	yes	Combined
TCGA-CN-6988-01	0	10.6	-1593.76	low	-545.735	low	-2139.5	0.957976	<60	III/IV	NA	NA	None
TCGA-CN-6989-01	1	32.6667	804.125	high	1404.67	high	2208.79	0.598465	>=60	III/IV	yes	yes	Combined
TCGA-CN-6992-01	0	35.5333	-601.28	high	141.994	high	-459.286	0.858956	>=60	III/IV	yes	yes	Combined
TCGA-CN-6997-01	1	32.9333	-724.926	low	-84.4203	low	-809.346	0.884122	>=60	III/IV	yes	yes	Combined
TCGA-CN-A497-01	0	35.5	-619.62	high	551.578	high	-68.0423	0.828149	>=60	III/IV	no	no	None
TCGA-CN-A49B-01	0	30.1333	-412.921	high	1486.7	high	1073.78	0.723039	>=60	III/IV	no	yes	RadiationTherapy
TCGA-CN-A63T-01	0	7.5	-375.189	high	1259.43	high	884.242	0.741976	>=60	III/IV	yes	yes	Combined
TCGA-CN-A63U-01	0	32.1333	-1602.83	low	-317.977	low	-1920.8	0.948276	<60	III/IV	no	yes	RadiationTherapy
TCGA-CN-A63W-01	1	12.5667	-1191.25	high	187.927	high	-1003.32	0.897066	<60	III/IV	yes	yes	Combined
TCGA-CN-A641-01	0	12.2333	-1318.77	low	64.5754	low	-1254.19	0.912727	<60	III/IV	yes	yes	Combined
TCGA-CN-A6V3-01	0	24.7333	-1049.55	high	888.715	high	-160.836	0.835707	>=60	III/IV	yes	yes	Combined
TCGA-CR-6474-01	1	18.8	739.897	high	1205	high	1944.9	0.629042	<60	III/IV	yes	yes	Combined
TCGA-CR-7364-01	0	47.8333	-730.227	high	517.233	high	-212.994	0.839887	>=60	III/IV	no	no	None
TCGA-CR-7370-01	0	3.5	-504.033	high	200.134	high	-303.899	0.847054	>=60	NA	no	yes	RadiationTherapy
TCGA-CR-7371-01	1	3.13333	-194.375	high	1225.89	high	1031.51	0.727311	<60	III/IV	no	no	None
TCGA-CR-7374-01	0	1	-918.548	high	612.003	high	-306.545	0.84726	>=60	NA	yes	yes	Combined
TCGA-CR-7388-01	1	27.4333	-45.3181	high	1484.07	high	1438.75	0.68501	>=60	NA	yes	yes	Combined
TCGA-CR-7389-01	0	13.0667	69.9425	high	847.096	high	917.038	0.73874	<60	NA	yes	yes	Combined
TCGA-CR-7398-01	0	5.2	-273.946	high	349.036	high	75.0907	0.816191	<60	I/II	no	no	None
TCGA-CR-7399-01	0	6.03333	-473.458	high	1751.93	high	1278.47	0.701959	>=60	III/IV	yes	yes	Combined
TCGA-CR-7402-01	0	30.3667	-900.283	high	579.092	high	-321.191	0.8484	>=60	NA	yes	yes	Combined
TCGA-CV-5430-01	0	141.367	-472.326	high	1119.85	high	647.525	0.764819	>=60	III/IV	yes	yes	Combined
TCGA-CV-5431-01	1	17.4	343.583	high	1845.98	high	2189.56	0.600724	>=60	III/IV	no	yes	RadiationTherapy
TCGA-CV-5432-01	0	131	-940.855	high	139.175	high	-801.681	0.883596	>=60	III/IV	no	no	None
TCGA-CV-5434-01	1	110.467	468.342	high	1158.05	high	1626.39	0.664687	>=60	III/IV	yes	yes	Combined
TCGA-CV-5435-01	1	77.3	-872.788	low	-295.287	low	-1168.08	0.90749	<60	III/IV	yes	yes	Combined
TCGA-CV-5440-01	0	109	-1128.44	low	-103.712	low	-1232.16	0.911401	<60	III/IV	no	yes	RadiationTherapy
TCGA-CV-5441-01	0	96.2	-597.354	high	437.679	high	-159.675	0.835613	<60	III/IV	no	yes	RadiationTherapy
TCGA-CV-5443-01	0	92.8	-253.535	high	1792.52	high	1538.99	0.674217	>=60	III/IV	no	no	None
TCGA-CV-5444-01	0	81.2333	927.479	high	1508.03	high	2435.51	0.571477	>=60	III/IV	no	no	None
TCGA-CV-5978-01	1	7.16667	718.86	high	1442.35	high	2161.21	0.604046	<60	III/IV	NA	NA	None
TCGA-CV-6935-01	1	9.83333	-302.378	low	68.016	low	-234.362	0.841585	>=60	III/IV	NA	NA	None
TCGA-CV-6962-01	1	4.2	-1392.68	low	-636.946	low	-2029.62	0.953226	>=60	III/IV	NA	yes	None
TCGA-CV-7089-01	1	65.7333	-1075.5	high	638.578	high	-436.923	0.85727	>=60	III/IV	NA	NA	None
TCGA-CV-7101-01	1	5.33333	-473.636	high	1076.46	high	602.828	0.769029	>=60	I/II	NA	NA	None
TCGA-CV-7177-01	1	22.1	332.238	high	157.067	high	489.305	0.779574	>=60	I/II	NA	NA	None
TCGA-CV-7242-01	0	36.5	-1173.52	high	1218.12	high	44.6025	0.818768	>=60	I/II	NA	NA	None
TCGA-CV-7245-01	0	26.5667	-712.423	high	92.7038	high	-619.719	0.870775	>=60	III/IV	NA	NA	None
TCGA-CV-7247-01	1	19.2333	-674.039	low	-315.705	low	-989.745	0.896184	<60	III/IV	NA	NA	None
TCGA-CV-7248-01	1	17.3667	-379.814	high	965.138	high	585.323	0.770669	>=60	III/IV	NA	NA	None
TCGA-CV-7250-01	1	96.6667	-1159.9	high	390.541	high	-769.355	0.881364	>=60	III/IV	no	yes	RadiationTherapy
TCGA-CV-7261-01	0	50.4	-229.102	high	317.42	high	88.3182	0.815067	<60	III/IV	no	yes	RadiationTherapy
TCGA-CV-7410-01	1	213.9	234.064	high	2538.54	high	2772.6	0.530189	>=60	III/IV	NA	NA	None
TCGA-CV-7415-01	1	23.1667	-56.7681	high	1019.46	high	962.688	0.734207	>=60	III/IV	NA	NA	None
TCGA-CV-7418-01	1	26.3	-1166.35	high	577.895	high	-588.456	0.86851	>=60	III/IV	no	yes	RadiationTherapy
TCGA-CV-7421-01	1	0.0666667	43.4192	high	229.285	high	272.705	0.79909	>=60	III/IV	no	no	None
TCGA-CV-7422-01	1	34.5667	-398.246	high	632.873	high	234.627	0.802437	>=60	III/IV	no	yes	RadiationTherapy
TCGA-CV-7424-01	1	15.1	268.095	high	722.121	high	990.216	0.731457	>=60	III/IV	NA	NA	None
TCGA-CV-7430-01	1	16.5	-1560.87	low	-253.074	low	-1813.95	0.94318	<60	III/IV	NA	NA	None
TCGA-CV-7433-01	1	20.0333	943.379	high	2078.87	high	3022.25	0.498769	<60	III/IV	yes	yes	Combined
TCGA-CV-7437-01	1	16.8667	-1186.5	low	-41.6221	low	-1228.13	0.911157	>=60	I/II	NA	NA	None
TCGA-CV-7440-01	1	22.5	-1008.84	high	341.492	high	-667.351	0.874192	<60	I/II	NA	NA	None
TCGA-CV-A45W-01	1	46.6	-245.494	high	1580.18	high	1334.69	0.696058	>=60	I/II	no	no	None
TCGA-CV-A45Y-01	1	90.1	390.657	high	1647.18	high	2037.84	0.618379	>=60	III/IV	no	yes	RadiationTherapy
TCGA-CV-A45Z-01	1	48.8667	-676.934	high	1002.12	high	325.19	0.794434	>=60	NA	no	no	None
TCGA-CV-A460-01	1	61.2667	23.178	high	1653.98	high	1677.16	0.6591	>=60	NA	no	yes	RadiationTherapy
TCGA-CV-A461-01	1	68.8	-416.9	high	1845.02	high	1428.12	0.686146	>=60	NA	no	yes	RadiationTherapy
TCGA-CV-A6K1-01	0	22.8333	-684.448	high	799.393	high	114.945	0.812796	>=60	III/IV	no	yes	RadiationTherapy
TCGA-D6-6517-01	0	9.73333	-706.086	high	880.33	high	174.245	0.807695	<60	III/IV	yes	yes	Combined
TCGA-D6-6824-01	0	2.56667	492.47	high	1632.77	high	2125.24	0.608246	>=60	III/IV	no	no	None
TCGA-D6-6826-01	1	11.6	319.46	high	1593.12	high	1912.58	0.632723	>=60	III/IV	no	no	None
TCGA-D6-8568-01	0	25.3	-123.053	high	896.387	high	773.334	0.752792	>=60	I/II	yes	no	PharmaceuticalTherapy
TCGA-D6-A6EK-01	0	29.1667	-602.748	high	1643.76	high	1041.01	0.726353	>=60	III/IV	yes	yes	Combined
TCGA-D6-A6EQ-01	0	12.2667	-93.0512	high	1243.29	high	1150.24	0.71524	<60	III/IV	no	yes	RadiationTherapy
TCGA-D6-A6ES-01	0	12.9667	-1024.8	high	833.212	high	-191.59	0.838177	<60	III/IV	no	yes	RadiationTherapy
TCGA-D6-A74Q-01	0	23.6667	-838.774	high	727.074	high	-111.7	0.831724	>=60	III/IV	yes	yes	Combined
TCGA-DQ-5629-01	1	31.3667	-912.045	low	-365.679	low	-1277.72	0.914133	>=60	NA	yes	yes	Combined
TCGA-DQ-7589-01	0	46.9667	-776.494	low	-438.543	low	-1215.04	0.910364	>=60	NA	yes	yes	Combined
TCGA-DQ-7595-01	0	39.6667	-1430.3	high	75.2771	high	-1355.02	0.918674	<60	NA	yes	yes	Combined
TCGA-F7-7848-01	0	37.7	-389.375	high	1034.57	high	645.194	0.765039	<60	III/IV	no	yes	RadiationTherapy
TCGA-F7-8298-01	0	33.1667	-420.249	high	447.186	high	26.9367	0.820254	<60	I/II	no	no	None
TCGA-F7-A50I-01	0	3.06667	-745.735	high	662.604	high	-83.1311	0.829388	>=60	III/IV	NA	NA	None
TCGA-F7-A622-01	1	11.9667	-1225.89	low	43.5137	low	-1182.37	0.908369	>=60	III/IV	no	no	None
TCGA-F7-A623-01	0	20.5333	-1061.33	high	454.744	high	-606.588	0.869826	>=60	III/IV	no	yes	RadiationTherapy
TCGA-HD-7229-01	0	34.2333	-1171.45	high	924.41	high	-247.038	0.842588	>=60	III/IV	yes	yes	Combined
TCGA-KU-A66S-01	1	13.5333	-955.618	low	27.7867	low	-927.832	0.892115	>=60	III/IV	no	yes	RadiationTherapy
TCGA-QK-A8Z8-01	1	5.7	-1386.93	low	13.6276	low	-1373.3	0.919731	>=60	III/IV	yes	no	PharmaceuticalTherapy
TCGA-QK-A8ZB-01	0	18.0667	-463.773	high	365.968	high	-97.8048	0.83059	>=60	III/IV	no	yes	RadiationTherapy
TCGA-QK-AA3J-01	0	15.5333	-1660.37	high	218.444	high	-1441.92	0.923638	>=60	I/II	no	yes	RadiationTherapy
TCGA-T3-A92M-01	0	13.9	65.6247	high	1111.48	high	1177.1	0.712479	<60	III/IV	yes	yes	Combined
TCGA-TN-A7HJ-01	0	13.4333	-1258.49	high	219.975	high	-1038.51	0.899337	<60	III/IV	yes	yes	Combined
TCGA-UF-A718-01	0	65.7	-312.038	high	722.455	high	410.417	0.786774	>=60	III/IV	NA	NA	None
TCGA-UF-A71D-01	0	48.7	-1419.81	low	-5.58933	low	-1425.4	0.922706	<60	III/IV	no	yes	RadiationTherapy
TCGA-UF-A7J9-01	0	45.2667	393.246	high	526.099	high	919.345	0.738511	>=60	III/IV	no	yes	RadiationTherapy
TCGA-UF-A7JF-01	0	56.2	-1094.89	high	808.381	high	-286.512	0.845695	>=60	III/IV	yes	yes	Combined
TCGA-UF-A7JH-01	0	29.8667	274.267	high	1040.41	high	1314.68	0.698164	<60	III/IV	no	yes	RadiationTherapy
TCGA-UF-A7JJ-01	0	18.3	682.004	high	1846.19	high	2528.2	0.56026	>=60	III/IV	yes	yes	Combined
TCGA-UF-A7JK-01	1	14.1333	-1200.07	low	-591.335	low	-1791.41	0.942076	<60	III/IV	yes	yes	Combined
