# Supplementary material for: Identification of the Immune-Related Genes in Tumor Microenvironment That Associated With the Recurrence of Head and Neck Squamous Cell Carcinoma
Source: Front Cell Dev Biol. 2021 Aug 20;9:723721. doi: 10.3389/fcell.2021.723721 (PMC8417745; doi:10.3389/fcell.2021.723721)
Supplement: Supplementary Table 2 — Gene ontology (GO) and Kyoto Encyclopedia of Genes and Genomes (KEGG) analysis of 407 immune-related genes. [file Table_2.XLSX]

## Sheet: Sheet1
GO	ONTOLOGY	ID	Description	GeneRatio	BgRatio	pvalue	p.adjust	qvalue	geneID		Count	KEGG	Description	GeneRatio	BgRatio	pvalue	p.adjust	qvalue	geneID	Count
	BP	GO:0006958	complement activation, classical pathway	58/352	91/17913	3.036e-77	1.16704e-73	8.66699e-74	C1QA/C1QB/IGHV3-23/C1QC/IGLV1-44/IGLC2/IGLC1/IGLC3/IGHV3-30/IGLV2-14/IGHV3-53/IGKV4-1/IGKC/IGHG2/IGKV1-5/IGHV3-33/C2/IGHG3/IGLV3-1/IGLV3-25/SERPING1/IGHG1/IGLV1-51/IGLV3-19/IGLV2-23/IGLV1-40/IGKV3-20/IGKV3-15/IGHV4-39/IGHV4-34/IGLV1-47/IGLV7-43/IGKV1D-39/IGKV1-16/IGLV6-57/IGHV2-5/IGLV3-21/IGKV2-28/IGHV4-59/IGLV2-8/C4B/IGLV2-11/IGHV3-11/IGHG4/C1R/C4A/IGKV3D-20/IGKV2-30/IGKV2D-28/IGHV3-48/IGLV3-27/…		58		Staphylococcus aureus infection	31/191	96/7884	2.63242e-27	4.44878e-25	3.32516e-25	SELPLG/HLA-DPB1/FCGR2B/HLA-DMB/HLA-DRA/C1QA/HLA-DMA/C1QB/ITGB2/HLA-DPA1/HLA-DRB1/C1QC/ITGAL/FPR3/C3AR1/FCGR1A/C2/FCGR3A/FCGR2A/CFH/HLA-DOA/C4B/HLA-DQA1/C1R/FPR1/C4A/ITGAM/C5AR1/C1S/HLA-DRB5/HLA-DQA2	31
	BP	GO:0002455	humoral immune response mediated by circulating immunoglobulin	60/352	104/17913	4.83881e-76	9.30019e-73	6.90676e-73	FCGR2B/PTPRC/C1QA/C1QB/IGHV3-23/C1QC/IGLV1-44/IGLC2/IGLC1/IGLC3/IGHV3-30/IGLV2-14/IGHV3-53/IGKV4-1/IGKC/IGHG2/IGKV1-5/IGHV3-33/C2/IGHG3/IGLV3-1/IGLV3-25/SERPING1/IGHG1/IGLV1-51/IGLV3-19/IGLV2-23/IGLV1-40/IGKV3-20/IGKV3-15/IGHV4-39/IGHV4-34/IGLV1-47/IGLV7-43/IGKV1D-39/IGKV1-16/IGLV6-57/IGHV2-5/IGLV3-21/IGKV2-28/IGHV4-59/IGLV2-8/C4B/IGLV2-11/IGHV3-11/IGHG4/C1R/C4A/IGKV3D-20/IGKV2-30/IGKV2D-28/IGHV3…		60		Hematopoietic cell lineage	26/191	97/7884	1.12467e-20	9.50346e-19	7.10317e-19	CD7/CD3E/HLA-DPB1/CD2/CD14/CD3D/HLA-DMB/HLA-DRA/CD37/HLA-DMA/CSF1R/HLA-DPA1/CD4/HLA-DRB1/CD8A/FCGR1A/IL2RA/CSF1/HLA-DOA/HLA-DQA1/CSF3R/CD8B/ITGAM/HLA-DRB5/HLA-DQA2/IL7R	26
	BP	GO:0030449	regulation of complement activation	62/352	116/17913	1.10598e-75	1.41714e-72	1.05243e-72	C1QA/C1QB/IGHV3-23/C1QC/IGLV1-44/IGLC2/IGLC1/IGLC3/C3AR1/IGHV3-30/IGLV2-14/IGHV3-53/IGKV4-1/IGKC/IGHG2/IGKV1-5/IGHV3-33/C2/IGHG3/IGLV3-1/IGLV3-25/SERPING1/IGHG1/IGLV1-51/IGLV3-19/IGLV2-23/IGLV1-40/IGKV3-20/IGKV3-15/IGHV4-39/IGHV4-34/IGLV1-47/IGLV7-43/IGKV1D-39/IGKV1-16/IGLV6-57/IGHV2-5/IGLV3-21/IGKV2-28/CFH/IGHV4-59/IGLV2-8/C4B/IGLV2-11/IGHV3-11/IGHG4/C1R/C4A/IGKV3D-20/IGKV2-30/VSIG4/IGKV2D-28/IG…		62		Cell adhesion molecules (CAMs)	27/191	146/7884	6.12805e-17	3.45213e-15	2.58023e-15	SELPLG/HLA-DPB1/CD2/HLA-DMB/HLA-DRA/SPN/PTPRC/HLA-DMA/TIGIT/ITGB2/HLA-DPA1/CD4/HLA-DRB1/ITGAL/CD8A/CD86/SELL/CTLA4/SIGLEC1/HLA-DOA/HLA-DQA1/VCAM1/PECAM1/CD8B/ITGAM/HLA-DRB5/HLA-DQA2	27
	BP	GO:0002920	regulation of humoral immune response	65/352	135/17913	2.13577e-75	1.77978e-72	1.32175e-72	FCGR2B/PTPRC/C1QA/C1QB/IGHV3-23/C1QC/IGLV1-44/IGLC2/IGLC1/IGLC3/C3AR1/IGHV3-30/IGLV2-14/IGHV3-53/IGKV4-1/IGKC/IGHG2/IGKV1-5/IGHV3-33/C2/IGHG3/IGLV3-1/IGLV3-25/SERPING1/IGHG1/IGLV1-51/IGLV3-19/IGLV2-23/IGLV1-40/IGKV3-20/IGKV3-15/IGHV4-39/IGHV4-34/IGLV1-47/IGLV7-43/IGKV1D-39/IGKV1-16/CXCL13/IGLV6-57/IGHV2-5/IGLV3-21/IGKV2-28/CFH/IGHV4-59/IGLV2-8/C4B/IGLV2-11/IGHV3-11/IGHG4/C1R/C4A/IGKV3D-20/IGKV2-3…		65		Rheumatoid arthritis	21/191	93/7884	3.163e-15	1.33637e-13	9.98841e-14	HLA-DPB1/HLA-DMB/HLA-DRA/HLA-DMA/ITGB2/HLA-DPA1/HLA-DRB1/ITGAL/LTB/CD86/TNFSF13B/CSF1/CTLA4/HLA-DOA/CCL5/HLA-DQA1/CCL2/CTSK/HLA-DRB5/HLA-DQA2/CXCL12	21
	BP	GO:2000257	regulation of protein activation cascade	62/352	117/17913	2.31501e-75	1.77978e-72	1.32175e-72	C1QA/C1QB/IGHV3-23/C1QC/IGLV1-44/IGLC2/IGLC1/IGLC3/C3AR1/IGHV3-30/IGLV2-14/IGHV3-53/IGKV4-1/IGKC/IGHG2/IGKV1-5/IGHV3-33/C2/IGHG3/IGLV3-1/IGLV3-25/SERPING1/IGHG1/IGLV1-51/IGLV3-19/IGLV2-23/IGLV1-40/IGKV3-20/IGKV3-15/IGHV4-39/IGHV4-34/IGLV1-47/IGLV7-43/IGKV1D-39/IGKV1-16/IGLV6-57/IGHV2-5/IGLV3-21/IGKV2-28/CFH/IGHV4-59/IGLV2-8/C4B/IGLV2-11/IGHV3-11/IGHG4/C1R/C4A/IGKV3D-20/IGKV2-30/VSIG4/IGKV2D-28/IG…		62		Viral protein interaction with cytokine and cytokine receptor	21/191	100/7884	1.50819e-14	4.67752e-13	3.49612e-13	TNFRSF1B/IL10RA/IL2RG/CCR5/IL2RB/CSF1R/CCL4/CXCR3/IL2RA/CCR1/CCL4L2/CXCL13/CSF1/CCL19/CCL18/CCL5/CXCL9/CCL13/CCL2/CXCR4/CXCL12	21
	BP	GO:0006956	complement activation	63/352	128/17913	7.61915e-74	4.88133e-71	3.62511e-71	C1QA/C1QB/IGHV3-23/C1QC/IGLV1-44/IGLC2/IGLC1/IGLC3/C3AR1/IGHV3-30/IGLV2-14/IGHV3-53/IGKV4-1/IGKC/IGHG2/IGKV1-5/IGHV3-33/C2/IGHG3/IGLV3-1/IGLV3-25/SERPING1/IGHG1/IGLV1-51/IGLV3-19/IGLV2-23/IGLV1-40/IGKV3-20/IGKV3-15/IGHV4-39/IGHV4-34/IGLV1-47/IGLV7-43/IGKV1D-39/IGKV1-16/IGLV6-57/IGHV2-5/IGLV3-21/IGKV2-28/CFH/IGHV4-59/IGLV2-8/C4B/IGLV2-11/IGHV3-11/IGHG4/C1R/C4A/IGKV3D-20/IGKV2-30/VSIG4/IGKV2D-28/FC…		63		Phagosome	25/191	152/7884	1.66066e-14	4.67752e-13	3.49612e-13	HLA-DPB1/CD14/FCGR2B/NCF4/HLA-DMB/HLA-DRA/HLA-DMA/ITGB2/CTSS/HLA-DPA1/HLA-DRB1/CYBB/FCGR1A/CORO1A/FCGR3A/FCGR2A/HLA-DOA/HLA-DQA1/C1R/CD209/MRC1/ITGAM/MSR1/HLA-DRB5/HLA-DQA2	25
	BP	GO:0002429	immune response-activating cell surface receptor signaling pathway	92/352	399/17913	5.01162e-73	2.7521e-70	2.04384e-70	TRBC1/TRAC/CD3E/HLA-DPB1/FCGR2B/CD3D/HLA-DRA/MNDA/NCKAP1L/PTPRC/CD300A/INPP5D/IGHV3-23/WAS/HLA-DPA1/FOXP3/CD4/HLA-DRB1/LCP2/FCER1G/IGLV1-44/IGLC2/IGLC1/IGLC3/C3AR1/THEMIS2/IGHV3-30/IGLV2-14/CLEC10A/LILRB4/IGHV3-53/FCGR1A/IGKV4-1/BTK/IGKC/IGHG2/FGR/IGKV1-5/IGHV3-33/IGHG3/LCK/IGLV3-1/IGLV3-25/IGHG1/IGLV1-51/IGLV3-19/IGLV2-23/IGLV1-40/IGKV3-20/IGKV3-15/FCGR3A/IGHV4-39/IGHV4-34/IGLV1-47/IGLV7-43/FCGR…		92		Cytokine-cytokine receptor interaction	33/191	294/7884	7.49428e-14	1.80933e-12	1.35235e-12	TNFRSF1B/IL10RA/CXCR6/IL16/CD27/IL2RG/CCR5/IL2RB/IL21R/TNFRSF4/CSF1R/CD4/LTB/CCL4/TNFSF13B/CXCR3/IL2RA/CCR1/CCL4L2/CXCL13/CSF2RB/CSF1/TNFSF12/CCL19/CCL18/CCL5/CXCL9/CSF3R/CCL13/CCL2/CXCR4/CXCL12/IL7R	33
	BP	GO:0002768	immune response-regulating cell surface receptor signaling pathway	94/352	434/17913	5.5881e-72	2.68508e-69	1.99407e-69	TRBC1/TRAC/CD3E/HLA-DPB1/FCGR2B/CD3D/HLA-DRA/MNDA/NCKAP1L/PTPRC/LILRB2/CD300A/INPP5D/LILRB1/IGHV3-23/WAS/HLA-DPA1/FOXP3/CD4/HLA-DRB1/LCP2/FCER1G/IGLV1-44/IGLC2/IGLC1/IGLC3/C3AR1/THEMIS2/IGHV3-30/IGLV2-14/CLEC10A/LILRB4/IGHV3-53/FCGR1A/IGKV4-1/BTK/IGKC/IGHG2/FGR/IGKV1-5/IGHV3-33/IGHG3/LCK/IGLV3-1/IGLV3-25/IGHG1/IGLV1-51/IGLV3-19/IGLV2-23/IGLV1-40/IGKV3-20/IGKV3-15/FCGR3A/IGHV4-39/IGHV4-34/IGLV1-47…		94		Complement and coagulation cascades	18/191	79/7884	2.80251e-13	5.9203e-12	4.42501e-12	C1QA/C1QB/ITGB2/C1QC/C3AR1/C2/SERPING1/CFH/ITGAX/C4B/C1R/C4A/VSIG4/SERPINA1/ITGAM/C5AR1/C1S/F13A1	18
	BP	GO:0072376	protein activation cascade	65/352	151/17913	2.62017e-71	1.01211e-68	7.51638e-69	C1QA/C1QB/IGHV3-23/C1QC/IGLV1-44/IGLC2/IGLC1/IGLC3/C3AR1/IGHV3-30/IGLV2-14/IGHV3-53/IGKV4-1/IGKC/IGHG2/IGKV1-5/IGHV3-33/C2/IGHG3/IGLV3-1/IGLV3-25/SERPING1/IGHG1/IGLV1-51/IGLV3-19/IGLV2-23/IGLV1-40/IGKV3-20/IGKV3-15/IGHV4-39/IGHV4-34/IGLV1-47/IGLV7-43/IGKV1D-39/IGKV1-16/IGLV6-57/IGHV2-5/IGLV3-21/IGKV2-28/CFH/IGHV4-59/IGLV2-8/C4B/IGLV2-11/IGHV3-11/IGHG4/C1R/C4A/IGKV3D-20/IGKV2-30/VSIG4/IGKV2D-28/FC…		65		Systemic lupus erythematosus	22/191	133/7884	6.17075e-13	1.15873e-11	8.6607e-12	HLA-DPB1/HLA-DMB/HLA-DRA/C1QA/HLA-DMA/C1QB/HLA-DPA1/HLA-DRB1/C1QC/CD86/FCGR1A/C2/FCGR3A/FCGR2A/HLA-DOA/C4B/HLA-DQA1/C1R/C4A/C1S/HLA-DRB5/HLA-DQA2	22
	BP	GO:0050900	leukocyte migration	96/352	467/17913	2.63295e-71	1.01211e-68	7.51638e-69	SELPLG/JAML/AIF1/GPSM3/CD2/IL16/CD74/CD48/NCKAP1L/SPN/CD300A/CCR5/INPP5D/SIRPG/ITGB2/IGHV3-23/SLC7A7/GYPC/GPR183/ITGAL/FCER1G/IGLV1-44/IGLC2/IGLC1/IGLC3/CCL4/C3AR1/SLAMF8/IGHV3-30/IGLV2-14/IGHV3-53/DOK2/IGKV4-1/IGKC/CXCR3/CORO1A/IGKV1-5/IGHV3-33/LCK/IGLV3-1/IGLV3-25/IGLV1-51/IGLV3-19/IGLV2-23/IGLV1-40/IGKV3-20/IGKV3-15/CCR1/IGHM/SELL/IGHV4-39/IGHV4-34/CMKLR1/IGLV1-47/IGLV7-43/IGKV1D-39/IGKV1-16/C…		96		Tuberculosis	25/191	179/7884	7.8644e-13	1.32908e-11	9.93398e-12	HLA-DPB1/CD14/FCGR2B/IL10RA/CD74/HLA-DMB/HLA-DRA/HLA-DMA/ITGB2/CTSS/HLA-DPA1/HLA-DRB1/FCER1G/FCGR1A/CORO1A/FCGR3A/FCGR2A/HLA-DOA/ITGAX/HLA-DQA1/CD209/MRC1/ITGAM/HLA-DRB5/HLA-DQA2	25
	BP	GO:0002460	adaptive immune response based on somatic recombination of immune receptors built from immunoglobulin superfamily domains	81/352	295/17913	1.26756e-70	4.42955e-68	3.2896e-68	SASH3/FCGR2B/TNFRSF1B/CD74/CD27/FGL2/SPN/PTPRC/C1QA/INPP5D/C1QB/LILRB1/IGHV3-23/WAS/FOXP3/CD4/C1QC/FCER1G/IGLV1-44/IGLC2/HAVCR2/IGLC1/IGLC3/IGHV3-30/IGLV2-14/SLAMF6/IGHV3-53/IGKV4-1/BTK/TNFSF13B/IGKC/IGHG2/IGKV1-5/IGHV3-33/C2/IGHG3/IGLV3-1/IGLV3-25/SERPING1/IGHG1/PRF1/IGLV1-51/IGLV3-19/IGLV2-23/IGLV1-40/IGKV3-20/IGKV3-15/IGHV4-39/IL18BP/IGHV4-34/IGLV1-47/IGLV7-43/IGKV1D-39/IGKV1-16/CXCL13/IGLV6-5…		81		Leishmaniasis	17/191	76/7884	1.82992e-12	2.81142e-11	2.10134e-11	HLA-DPB1/NCF4/HLA-DMB/HLA-DRA/HLA-DMA/ITGB2/HLA-DPA1/HLA-DRB1/CYBB/FCGR1A/FCGR3A/FCGR2A/HLA-DOA/HLA-DQA1/ITGAM/HLA-DRB5/HLA-DQA2	17
	BP	GO:0016064	immunoglobulin mediated immune response	67/352	171/17913	3.91266e-70	1.25336e-67	9.30801e-68	FCGR2B/CD74/CD27/FGL2/PTPRC/C1QA/INPP5D/C1QB/IGHV3-23/FOXP3/C1QC/FCER1G/IGLV1-44/IGLC2/IGLC1/IGLC3/IGHV3-30/IGLV2-14/IGHV3-53/IGKV4-1/BTK/IGKC/IGHG2/IGKV1-5/IGHV3-33/C2/IGHG3/IGLV3-1/IGLV3-25/SERPING1/IGHG1/IGLV1-51/IGLV3-19/IGLV2-23/IGLV1-40/IGKV3-20/IGKV3-15/IGHV4-39/IGHV4-34/IGLV1-47/IGLV7-43/IGKV1D-39/IGKV1-16/IGLV6-57/IGHV2-5/IGLV3-21/IGKV2-28/IGHV4-59/IGLV2-8/C4B/IGLV2-11/IGHV3-11/IGHG4/C1R…		67		Allograft rejection	13/191	38/7884	2.09808e-12	2.9548e-11	2.20851e-11	HLA-DPB1/HLA-DMB/HLA-DRA/GZMB/HLA-DMA/HLA-DPA1/HLA-DRB1/CD86/PRF1/HLA-DOA/HLA-DQA1/HLA-DRB5/HLA-DQA2	13
	BP	GO:0019724	B cell mediated immunity	67/352	173/17913	1.01321e-69	2.99599e-67	2.22496e-67	FCGR2B/CD74/CD27/FGL2/PTPRC/C1QA/INPP5D/C1QB/IGHV3-23/FOXP3/C1QC/FCER1G/IGLV1-44/IGLC2/IGLC1/IGLC3/IGHV3-30/IGLV2-14/IGHV3-53/IGKV4-1/BTK/IGKC/IGHG2/IGKV1-5/IGHV3-33/C2/IGHG3/IGLV3-1/IGLV3-25/SERPING1/IGHG1/IGLV1-51/IGLV3-19/IGLV2-23/IGLV1-40/IGKV3-20/IGKV3-15/IGHV4-39/IGHV4-34/IGLV1-47/IGLV7-43/IGKV1D-39/IGKV1-16/IGLV6-57/IGHV2-5/IGLV3-21/IGKV2-28/IGHV4-59/IGLV2-8/C4B/IGLV2-11/IGHV3-11/IGHG4/C1R…		67		Intestinal immune network for IgA production	14/191	49/7884	4.78569e-12	6.22139e-11	4.65006e-11	HLA-DPB1/HLA-DMB/HLA-DRA/HLA-DMA/HLA-DPA1/HLA-DRB1/CD86/TNFSF13B/HLA-DOA/HLA-DQA1/CXCR4/HLA-DRB5/HLA-DQA2/CXCL12	14
	BP	GO:0002673	regulation of acute inflammatory response	65/352	160/17913	2.9069e-69	7.98151e-67	5.92744e-67	FCGR2B/C1QA/C1QB/IGHV3-23/C1QC/FCER1G/IGLV1-44/IGLC2/IGLC1/IGLC3/C3AR1/IGHV3-30/IGLV2-14/IGHV3-53/IGKV4-1/BTK/IGKC/IGHG2/IGKV1-5/IGHV3-33/C2/IGHG3/IGLV3-1/IGLV3-25/SERPING1/IGHG1/IGLV1-51/IGLV3-19/IGLV2-23/IGLV1-40/IGKV3-20/IGKV3-15/IGHV4-39/IGHV4-34/IGLV1-47/IGLV7-43/IGKV1D-39/IGKV1-16/IGLV6-57/IGHV2-5/IGLV3-21/IGKV2-28/CFH/IGHV4-59/IGLV2-8/C4B/IGLV2-11/IGHV3-11/IGHG4/C1R/C4A/IGKV3D-20/IGKV2-30/…		65		Graft-versus-host disease	13/191	41/7884	6.40593e-12	7.29897e-11	5.45547e-11	HLA-DPB1/HLA-DMB/HLA-DRA/GZMB/HLA-DMA/HLA-DPA1/HLA-DRB1/CD86/PRF1/HLA-DOA/HLA-DQA1/HLA-DRB5/HLA-DQA2	13
	BP	GO:0006909	phagocytosis	81/352	308/17913	6.02452e-69	1.54388e-66	1.14656e-66	AIF1/CD14/FCGR2B/NCF4/IL2RG/TYROBP/NCKAP1L/PTPRC/CD300A/IL2RB/IRF8/ITGB2/DOCK2/IGHV3-23/WAS/ITGAL/FCER1G/IGLV1-44/IGLC2/IGLC1/IGLC3/IGHV3-30/IGLV2-14/IGHV3-53/FCGR1A/IGKV4-1/IGKC/IGHG2/FGR/CORO1A/IGKV1-5/IGHV3-33/C2/IGHG3/IGLV3-1/IGLV3-25/IGHG1/IGLV1-51/IGLV3-19/IGLV2-23/IGLV1-40/IGKV3-20/IGKV3-15/FCGR3A/IGHV4-39/IGHV4-34/IGLV1-47/IGLV7-43/FCGR2A/WIPF1/IGKV1D-39/IGKV1-16/IGLV6-57/IGHV2-5/IGLV3-21…		81		Viral myocarditis	15/191	60/7884	6.86243e-12	7.29897e-11	5.45547e-11	HLA-DPB1/HLA-DMB/HLA-DRA/HLA-DMA/ITGB2/HLA-DPA1/HLA-DRB1/ITGAL/CD86/PRF1/HLA-DOA/HLA-DQA1/HLA-DRB5/HLA-DQA2/RAC2	15
	BP	GO:0002449	lymphocyte mediated immunity	79/352	293/17913	3.96489e-68	9.52564e-66	7.07419e-66	SASH3/FCGR2B/TNFRSF1B/CD74/CD27/FGL2/PTPRC/GZMB/C1QA/INPP5D/C1QB/LILRB1/IGHV3-23/WAS/FOXP3/C1QC/SLAMF7/FCER1G/IGLV1-44/IGLC2/HAVCR2/IGLC1/LAG3/IGLC3/IGHV3-30/IGLV2-14/SLAMF6/IGHV3-53/IGKV4-1/BTK/IGKC/IGHG2/CORO1A/IGKV1-5/IGHV3-33/C2/IGHG3/IGLV3-1/IGLV3-25/SERPING1/IGHG1/PRF1/IGLV1-51/IGLV3-19/IGLV2-23/IGLV1-40/IGKV3-20/IGKV3-15/IGHV4-39/IGHV4-34/IGLV1-47/IGLV7-43/IGKV1D-39/IGKV1-16/IGLV6-57/IGHV2…		79		Th17 cell differentiation	19/191	107/7884	6.91027e-12	7.29897e-11	5.45547e-11	CD3E/HLA-DPB1/CD3D/HLA-DMB/HLA-DRA/IL2RG/IL2RB/HLA-DMA/IL21R/HLA-DPA1/FOXP3/CD4/HLA-DRB1/LCK/IL2RA/HLA-DOA/HLA-DQA1/HLA-DRB5/HLA-DQA2	19
	BP	GO:0002697	regulation of immune effector process	91/352	441/17913	1.50636e-67	3.40614e-65	2.52956e-65	SASH3/FCGR2B/TNFRSF1B/CD74/HLA-DMB/FGL2/PTPRC/CD300A/C1QA/C1QB/ITGB2/LILRB1/IGHV3-23/TNFRSF4/WAS/FOXP3/C1QC/FCER1G/IGLV1-44/IGLC2/HAVCR2/IGLC1/LAG3/IGLC3/C3AR1/SLAMF8/IGHV3-30/IGLV2-14/SLAMF6/IGHV3-53/CD86/MZB1/IGKV4-1/BTK/IGKC/IGHG2/FGR/IGKV1-5/IGHV3-33/C2/IGHG3/IGLV3-1/IGLV3-25/SERPING1/IGHG1/IGLV1-51/IL2RA/IGLV3-19/IGLV2-23/IGLV1-40/IGKV3-20/IGKV3-15/IGHV4-39/IGHV4-34/IGLV1-47/IGLV7-43/IGKV1D-…		91		Type I diabetes mellitus	13/191	43/7884	1.27451e-11	1.26702e-10	9.47007e-11	HLA-DPB1/HLA-DMB/HLA-DRA/GZMB/HLA-DMA/HLA-DPA1/HLA-DRB1/CD86/PRF1/HLA-DOA/HLA-DQA1/HLA-DRB5/HLA-DQA2	13
	BP	GO:0002433	immune response-regulating cell surface receptor signaling pathway involved in phagocytosis	59/352	139/17913	3.40168e-64	6.88213e-62	5.11099e-62	FCGR2B/NCKAP1L/PTPRC/IGHV3-23/WAS/IGLV1-44/IGLC2/IGLC1/IGLC3/IGHV3-30/IGLV2-14/IGHV3-53/FCGR1A/IGKV4-1/IGKC/IGHG2/FGR/IGKV1-5/IGHV3-33/IGHG3/IGLV3-1/IGLV3-25/IGHG1/IGLV1-51/IGLV3-19/IGLV2-23/IGLV1-40/IGKV3-20/IGKV3-15/FCGR3A/IGHV4-39/IGHV4-34/IGLV1-47/IGLV7-43/FCGR2A/WIPF1/IGKV1D-39/IGKV1-16/IGLV6-57/IGHV2-5/IGLV3-21/IGKV2-28/IGHV4-59/IGLV2-8/IGLV2-11/IGHV3-11/IGHG4/IGKV3D-20/IGKV2-30/IGKV2D-28/I…		59		Autoimmune thyroid disease	14/191	53/7884	1.56507e-11	1.46942e-10	1.09829e-10	HLA-DPB1/HLA-DMB/HLA-DRA/GZMB/HLA-DMA/HLA-DPA1/HLA-DRB1/CD86/PRF1/CTLA4/HLA-DOA/HLA-DQA1/HLA-DRB5/HLA-DQA2	14
	BP	GO:0038096	Fc-gamma receptor signaling pathway involved in phagocytosis	59/352	139/17913	3.40168e-64	6.88213e-62	5.11099e-62	FCGR2B/NCKAP1L/PTPRC/IGHV3-23/WAS/IGLV1-44/IGLC2/IGLC1/IGLC3/IGHV3-30/IGLV2-14/IGHV3-53/FCGR1A/IGKV4-1/IGKC/IGHG2/FGR/IGKV1-5/IGHV3-33/IGHG3/IGLV3-1/IGLV3-25/IGHG1/IGLV1-51/IGLV3-19/IGLV2-23/IGLV1-40/IGKV3-20/IGKV3-15/FCGR3A/IGHV4-39/IGHV4-34/IGLV1-47/IGLV7-43/FCGR2A/WIPF1/IGKV1D-39/IGKV1-16/IGLV6-57/IGHV2-5/IGLV3-21/IGKV2-28/IGHV4-59/IGLV2-8/IGLV2-11/IGHV3-11/IGHG4/IGKV3D-20/IGKV2-30/IGKV2D-28/I…		59		Antigen processing and presentation	16/191	77/7884	2.81366e-11	2.50267e-10	1.87057e-10	HLA-DPB1/CD74/HLA-DMB/HLA-DRA/HLA-DMA/CTSS/HLA-DPA1/CD4/HLA-DRB1/CD8A/IFI30/HLA-DOA/HLA-DQA1/CD8B/HLA-DRB5/HLA-DQA2	16
	BP	GO:0038094	Fc-gamma receptor signaling pathway	59/352	141/17913	9.7848e-64	1.88064e-61	1.39665e-61	FCGR2B/NCKAP1L/PTPRC/IGHV3-23/WAS/IGLV1-44/IGLC2/IGLC1/IGLC3/IGHV3-30/IGLV2-14/IGHV3-53/FCGR1A/IGKV4-1/IGKC/IGHG2/FGR/IGKV1-5/IGHV3-33/IGHG3/IGLV3-1/IGLV3-25/IGHG1/IGLV1-51/IGLV3-19/IGLV2-23/IGLV1-40/IGKV3-20/IGKV3-15/FCGR3A/IGHV4-39/IGHV4-34/IGLV1-47/IGLV7-43/FCGR2A/WIPF1/IGKV1D-39/IGKV1-16/IGLV6-57/IGHV2-5/IGLV3-21/IGKV2-28/IGHV4-59/IGLV2-8/IGLV2-11/IGHV3-11/IGHG4/IGKV3D-20/IGKV2-30/IGKV2D-28/I…		59		Th1 and Th2 cell differentiation	17/191	92/7884	4.80853e-11	4.06321e-10	3.03697e-10	CD3E/HLA-DPB1/CD3D/HLA-DMB/HLA-DRA/IL2RG/IL2RB/HLA-DMA/HLA-DPA1/CD4/HLA-DRB1/LCK/IL2RA/HLA-DOA/HLA-DQA1/HLA-DRB5/HLA-DQA2	17
	BP	GO:0002431	Fc receptor mediated stimulatory signaling pathway	59/352	142/17913	1.6469e-63	3.01399e-61	2.23833e-61	FCGR2B/NCKAP1L/PTPRC/IGHV3-23/WAS/IGLV1-44/IGLC2/IGLC1/IGLC3/IGHV3-30/IGLV2-14/IGHV3-53/FCGR1A/IGKV4-1/IGKC/IGHG2/FGR/IGKV1-5/IGHV3-33/IGHG3/IGLV3-1/IGLV3-25/IGHG1/IGLV1-51/IGLV3-19/IGLV2-23/IGLV1-40/IGKV3-20/IGKV3-15/FCGR3A/IGHV4-39/IGHV4-34/IGLV1-47/IGLV7-43/FCGR2A/WIPF1/IGKV1D-39/IGKV1-16/IGLV6-57/IGHV2-5/IGLV3-21/IGKV2-28/IGHV4-59/IGLV2-8/IGLV2-11/IGHV3-11/IGHG4/IGKV3D-20/IGKV2-30/IGKV2D-28/I…		59		Asthma	11/191	31/7884	7.02431e-11	5.6529e-10	4.22515e-10	HLA-DPB1/HLA-DMB/HLA-DRA/HLA-DMA/HLA-DPA1/HLA-DRB1/FCER1G/HLA-DOA/HLA-DQA1/HLA-DRB5/HLA-DQA2	11
	BP	GO:0006959	humoral immune response	74/352	276/17913	1.72497e-63	3.01399e-61	2.23833e-61	RNASE6/FCGR2B/PTPRC/C1QA/C1QB/IGHV3-23/C1QC/GPR183/IGLV1-44/IGLC2/IGLC1/IGLC3/C3AR1/IGHV3-30/IGLV2-14/IGHV3-53/IGKV4-1/IGKC/IGHG2/IGKV1-5/IGHV3-33/C2/IGHG3/IGLV3-1/IGLV3-25/SERPING1/IGHG1/IGLV1-51/IGLV3-19/IGLV2-23/IGLV1-40/IGKV3-20/IGKV3-15/IGHM/IGHV4-39/IGHV4-34/LYZ/IGLV1-47/IGLV7-43/IGKV1D-39/IGKV1-16/CXCL13/IGLV6-57/IGHV2-5/IGLV3-21/IGKV2-28/CFH/IGHV4-59/RARRES2/IGLV2-8/C4B/IGLV2-11/IGHV3-11/…		74		Primary immunodeficiency	11/191	37/7884	6.24713e-10	4.79893e-09	3.58687e-09	CD3E/CD3D/IL2RG/PTPRC/CD4/CD8A/BTK/LCK/CD79A/CD8B/IL7R	11
	BP	GO:0070613	regulation of protein processing	63/352	173/17913	1.83282e-63	3.0632e-61	2.27487e-61	CST7/C1QA/C1QB/IGHV3-23/C1QC/IGLV1-44/IGLC2/IGLC1/IGLC3/C3AR1/IGHV3-30/IGLV2-14/IGHV3-53/IGKV4-1/IGKC/IGHG2/IGKV1-5/IGHV3-33/C2/IGHG3/IGLV3-1/IGLV3-25/SERPING1/IGHG1/IGLV1-51/IGLV3-19/IGLV2-23/IGLV1-40/IGKV3-20/IGKV3-15/IGHV4-39/IGHV4-34/IGLV1-47/IGLV7-43/IGKV1D-39/IGKV1-16/IGLV6-57/IGHV2-5/IGLV3-21/IGKV2-28/CFH/IGHV4-59/IGLV2-8/C4B/IGLV2-11/IGHV3-11/IGHG4/C1R/C4A/IGKV3D-20/IGKV2-30/VSIG4/IGKV2D-…		63		Inflammatory bowel disease (IBD)	13/191	65/7884	3.58717e-09	2.63579e-08	1.97007e-08	HLA-DPB1/HLA-DMB/HLA-DRA/IL2RG/HLA-DMA/IL21R/HLA-DPA1/FOXP3/HLA-DRB1/HLA-DOA/HLA-DQA1/HLA-DRB5/HLA-DQA2	13
	BP	GO:1903317	regulation of protein maturation	63/352	175/17913	4.34641e-63	6.9615e-61	5.16994e-61	CST7/C1QA/C1QB/IGHV3-23/C1QC/IGLV1-44/IGLC2/IGLC1/IGLC3/C3AR1/IGHV3-30/IGLV2-14/IGHV3-53/IGKV4-1/IGKC/IGHG2/IGKV1-5/IGHV3-33/C2/IGHG3/IGLV3-1/IGLV3-25/SERPING1/IGHG1/IGLV1-51/IGLV3-19/IGLV2-23/IGLV1-40/IGKV3-20/IGKV3-15/IGHV4-39/IGHV4-34/IGLV1-47/IGLV7-43/IGKV1D-39/IGKV1-16/IGLV6-57/IGHV2-5/IGLV3-21/IGKV2-28/CFH/IGHV4-59/IGLV2-8/C4B/IGLV2-11/IGHV3-11/IGHG4/C1R/C4A/IGKV3D-20/IGKV2-30/VSIG4/IGKV2D-…		63		Chemokine signaling pathway	21/191	189/7884	4.48233e-09	3.15631e-08	2.35912e-08	CXCR6/CCR5/DOCK2/WAS/CCL4/FGR/CXCR3/CCR1/CCL4L2/CXCL13/PREX1/CCL19/CCL18/CCL5/CXCL9/CCL13/CCL2/HCK/CXCR4/RAC2/CXCL12	21
	BP	GO:0002526	acute inflammatory response	68/352	220/17913	6.22053e-63	9.56469e-61	7.10319e-61	FCGR2B/C1QA/C1QB/IGHV3-23/C1QC/FCER1G/IGLV1-44/IGLC2/IGLC1/IGLC3/C3AR1/IGHV3-30/IGLV2-14/IGHV3-53/IGKV4-1/BTK/IGKC/IGHG2/IGKV1-5/IGHV3-33/C2/IGHG3/IGLV3-1/IGLV3-25/SERPING1/IGHG1/IGLV1-51/IGLV3-19/IGLV2-23/IGLV1-40/IGKV3-20/IGKV3-15/IGHV4-39/IGHV4-34/IGLV1-47/IGLV7-43/IGKV1D-39/IGKV1-16/IGLV6-57/IGHV2-5/IGLV3-21/CD163/IGKV2-28/CFH/IGHV4-59/IGLV2-8/C4B/IGLV2-11/IGHV3-11/IGHG4/C1R/VCAM1/C4A/IGKV3D-…		68		Osteoclast differentiation	17/191	128/7884	9.77903e-09	6.61062e-08	4.94098e-08	FCGR2B/SPI1/NCF4/TYROBP/LILRB2/SIRPG/LILRB1/CSF1R/LCP2/LILRB4/FCGR1A/BTK/LCK/FCGR3A/FCGR2A/CSF1/CTSK	17
	BP	GO:0050727	regulation of inflammatory response	81/352	479/17913	1.21081e-52	1.79013e-50	1.32944e-50	GPSM3/FCGR2B/TNFRSF1B/CST7/PTPRC/C1QA/C1QB/ITGB2/IGHV3-23/FOXP3/C1QC/FCER1G/IGLV1-44/IGLC2/IGLC1/IGLC3/C3AR1/SLAMF8/IGHV3-30/IGLV2-14/IGHV3-53/IGKV4-1/BTK/IGKC/IGHG2/IGKV1-5/IGHV3-33/C2/IGHG3/SIGLEC10/IGLV3-1/IGLV3-25/SERPING1/IGHG1/IGLV1-51/IL2RA/IGLV3-19/IGLV2-23/IGLV1-40/IGKV3-20/IGKV3-15/IGHV4-39/IGHV4-34/IGLV1-47/IGLV7-43/IGKV1D-39/IGKV1-16/IGLV6-57/IGHV2-5/IGLV3-21/PLA2G7/IGKV2-28/CFH/IGHV4…		81		Pertussis	13/191	76/7884	2.64167e-08	1.71709e-07	1.2834e-07	CD14/C1QA/IRF8/C1QB/ITGB2/C1QC/C2/SERPING1/C4B/C1R/C4A/ITGAM/C1S	13
	BP	GO:0038093	Fc receptor signaling pathway	62/352	241/17913	8.70927e-52	1.23994e-49	9.2084e-50	FCGR2B/NCKAP1L/PTPRC/IGHV3-23/WAS/LCP2/FCER1G/IGLV1-44/IGLC2/IGLC1/IGLC3/IGHV3-30/IGLV2-14/IGHV3-53/FCGR1A/IGKV4-1/BTK/IGKC/IGHG2/FGR/IGKV1-5/IGHV3-33/IGHG3/IGLV3-1/IGLV3-25/IGHG1/IGLV1-51/IGLV3-19/IGLV2-23/IGLV1-40/IGKV3-20/IGKV3-15/FCGR3A/IGHV4-39/IGHV4-34/IGLV1-47/IGLV7-43/FCGR2A/WIPF1/IGKV1D-39/IGKV1-16/IGLV6-57/IGHV2-5/IGLV3-21/IGKV2-28/IGHV4-59/IGLV2-8/IGLV2-11/IGHV3-11/IGHG4/IGKV3D-20/IGKV…		62		Human T-cell leukemia virus 1 infection	20/191	219/7884	2.89998e-07	1.81517e-06	1.35672e-06	CD3E/HLA-DPB1/SPI1/CD3D/HLA-DMB/HLA-DRA/IL2RG/IL2RB/HLA-DMA/ITGB2/HLA-DPA1/CD4/HLA-DRB1/ITGAL/LCK/IL2RA/HLA-DOA/HLA-DQA1/HLA-DRB5/HLA-DQA2	20
	BP	GO:0016485	protein processing	66/352	295/17913	7.0116e-51	9.62592e-49	7.14867e-49	CST7/C1QA/C1QB/IGHV3-23/CTSS/C1QC/IGLV1-44/IGLC2/IGLC1/IGLC3/C3AR1/IGHV3-30/IGLV2-14/IGHV3-53/IGKV4-1/IGKC/IGHG2/IGKV1-5/SRGN/IGHV3-33/C2/IGHG3/IGLV3-1/IGLV3-25/SERPING1/IGHG1/IGLV1-51/IGLV3-19/IGLV2-23/IGLV1-40/IGKV3-20/IGKV3-15/IGHV4-39/IGHV4-34/IGLV1-47/IGLV7-43/IGKV1D-39/IGKV1-16/IGLV6-57/IGHV2-5/IGLV3-21/IGKV2-28/CFH/IGHV4-59/IGLV2-8/C4B/IGLV2-11/IGHV3-11/IGHG4/C1R/C4A/IGKV3D-20/IGKV2-30/VSI…		66		Leukocyte transendothelial migration	13/191	112/7884	2.73837e-06	1.6528e-05	1.23536e-05	NCF4/RHOH/ITGB2/CYBB/ITGAL/VCAM1/PECAM1/ITGAM/CXCR4/RAC2/CXCL12/THY1/MMP2	13
	BP	GO:0051604	protein maturation	66/352	353/17913	1.53731e-45	2.03773e-43	1.51332e-43	CST7/C1QA/C1QB/IGHV3-23/CTSS/C1QC/IGLV1-44/IGLC2/IGLC1/IGLC3/C3AR1/IGHV3-30/IGLV2-14/IGHV3-53/IGKV4-1/IGKC/IGHG2/IGKV1-5/SRGN/IGHV3-33/C2/IGHG3/IGLV3-1/IGLV3-25/SERPING1/IGHG1/IGLV1-51/IGLV3-19/IGLV2-23/IGLV1-40/IGKV3-20/IGKV3-15/IGHV4-39/IGHV4-34/IGLV1-47/IGLV7-43/IGKV1D-39/IGKV1-16/IGLV6-57/IGHV2-5/IGLV3-21/IGKV2-28/CFH/IGHV4-59/IGLV2-8/C4B/IGLV2-11/IGHV3-11/IGHG4/C1R/C4A/IGKV3D-20/IGKV2-30/VSI…		66		Toxoplasmosis	13/191	113/7884	3.02944e-06	1.76543e-05	1.31954e-05	HLA-DPB1/IL10RA/HLA-DMB/HLA-DRA/CCR5/HLA-DMA/HLA-DPA1/HLA-DRB1/ALOX5/HLA-DOA/HLA-DQA1/HLA-DRB5/HLA-DQA2	13
	BP	GO:0006898	receptor-mediated endocytosis	60/352	301/17913	4.69709e-43	6.01854e-41	4.46965e-41	CD14/FCGR2B/ITGB2/LILRB1/IGHV3-23/STAB1/FCER1G/IGLV1-44/IGLC2/IGLC1/IGLC3/IGHV3-30/IGLV2-14/IGHV3-53/FCGR1A/IGKV4-1/IGKC/IGKV1-5/IGHV3-33/IGLV3-1/IGLV3-25/IGLV1-51/IGLV3-19/IGLV2-23/FOLR2/IGLV1-40/IGKV3-20/IGKV3-15/IGHV4-39/IGHV4-34/IGLV1-47/IGLV7-43/IGKV1D-39/IGKV1-16/IGLV6-57/IGHV2-5/IGLV3-21/CD163/IGKV2-28/IGHV4-59/IGLV2-8/CCL19/IGLV2-11/IGHV3-11/IGKV3D-20/MRC1/IGKV2-30/IGKV2D-28/IGHV3-48/APOE…		60		NF-kappa B signaling pathway	12/191	102/7884	5.81091e-06	3.27348e-05	2.4467e-05	CD14/LTB/CCL4/BTK/TNFSF13B/LCK/CCL4L2/CCL19/VCAM1/CCL13/BCL2A1/CXCL12	12
	BP	GO:0038095	Fc-epsilon receptor signaling pathway	48/352	169/17913	2.47043e-42	3.06333e-40	2.27498e-40	IGHV3-23/LCP2/FCER1G/IGLV1-44/IGLC2/IGLC1/IGLC3/IGHV3-30/IGLV2-14/IGHV3-53/IGKV4-1/BTK/IGKC/IGKV1-5/IGHV3-33/IGLV3-1/IGLV3-25/IGLV1-51/IGLV3-19/IGLV2-23/IGLV1-40/IGKV3-20/IGKV3-15/IGHV4-39/IGHV4-34/IGLV1-47/IGLV7-43/IGKV1D-39/IGKV1-16/IGLV6-57/IGHV2-5/IGLV3-21/IGKV2-28/IGHV4-59/IGLV2-8/IGLV2-11/IGHV3-11/IGKV3D-20/IGKV2-30/IGKV2D-28/IGHV3-48/IGLV3-27/IGHV3-13/IGHV2-70/IGHV3-7/IGKV1D-33/IGKV3D-11/I…		48		Epstein-Barr virus infection	16/191	201/7884	2.71672e-05	0.000148105	0.000110698	CD3E/HLA-DPB1/CD3D/HLA-DMB/HLA-DRA/HLA-DMA/HLA-DPA1/HLA-DRB1/ITGAL/BTK/ENTPD1/HLA-DOA/HLA-DQA1/VIM/HLA-DRB5/HLA-DQA2	16
	BP	GO:0042110	T cell activation	59/352	443/17913	4.08668e-32	4.90912e-30	3.64574e-30	JAML/CD7/CD3E/SASH3/HLA-DPB1/AIF1/CD2/FCGR2B/TNFRSF1B/CD3D/CD74/CD27/HLA-DMB/RASAL3/NCKAP1L/FGL2/SPN/PTPRC/LILRB2/CD300A/SIRPG/TIGIT/RHOH/LILRB1/DOCK2/TNFRSF4/WAS/HLA-DPA1/FOXP3/CD4/GPR183/ITGAL/CD8A/HAVCR2/LAG3/APBB1IP/LILRB4/SLAMF6/CD86/TNFSF13B/CORO1A/LCK/IL2RA/LCP1/PREX1/CTLA4/HLA-DOA/CCL19/CCL5/VCAM1/CD209/IDO1/VSIG4/CCL2/CD8B/RAC2/IGF2/IL7R/THY1		59		Natural killer cell mediated cytotoxicity	12/191	131/7884	7.39215e-05	0.000390398	0.000291795	HCST/CD48/TYROBP/GZMB/ITGB2/LCP2/ITGAL/FCER1G/LCK/PRF1/FCGR3A/RAC2	12
	BP	GO:0002694	regulation of leukocyte activation	61/352	492/17913	1.99138e-31	2.31965e-29	1.72269e-29	CD3E/SASH3/HLA-DPB1/AIF1/CD2/FCGR2B/TNFRSF1B/CD74/CD27/LST1/HLA-DMB/CST7/RASAL3/TYROBP/MNDA/NCKAP1L/SPN/PTPRC/LILRB2/CD300A/C1QA/INPP5D/SIRPG/TIGIT/ITGB2/LILRB1/SAMSN1/TNFRSF4/HLA-DPA1/FOXP3/CD4/GPR183/FCER1G/HAVCR2/LAG3/SLAMF8/LILRB4/CD86/MZB1/BTK/TNFSF13B/FGR/CORO1A/LCK/IL2RA/CTLA4/HLA-DOA/CCL19/CCL5/VCAM1/CD209/IDO1/VSIG4/CCL2/ITGAM/C5AR1/RAC2/AXL/IGF2/IL7R/THY1		61		Fc gamma R-mediated phagocytosis	10/191	93/7884	7.76114e-05	0.000397464	0.000297077	FCGR2B/PTPRC/INPP5D/DOCK2/WAS/FCGR1A/FCGR3A/FCGR2A/HCK/RAC2	10
	BP	GO:0051249	regulation of lymphocyte activation	54/352	401/17913	1.2199e-29	1.3792e-27	1.02426e-27	CD3E/SASH3/HLA-DPB1/AIF1/CD2/FCGR2B/TNFRSF1B/CD74/CD27/LST1/HLA-DMB/RASAL3/TYROBP/MNDA/NCKAP1L/SPN/PTPRC/LILRB2/CD300A/INPP5D/SIRPG/TIGIT/LILRB1/SAMSN1/TNFRSF4/HLA-DPA1/FOXP3/CD4/GPR183/HAVCR2/LAG3/SLAMF8/LILRB4/CD86/MZB1/BTK/TNFSF13B/CORO1A/LCK/IL2RA/CTLA4/HLA-DOA/CCL19/CCL5/VCAM1/CD209/IDO1/VSIG4/CCL2/RAC2/AXL/IGF2/IL7R/THY1		54		B cell receptor signaling pathway	9/191	82/7884	0.000151676	0.000753921	0.000563504	FCGR2B/LILRB2/INPP5D/LILRB1/LILRB4/BTK/CD79B/CD79A/RAC2	9
	BP	GO:0032944	regulation of mononuclear cell proliferation	40/352	200/17913	7.36796e-29	8.09212e-27	6.0096e-27	CD3E/SASH3/HLA-DPB1/AIF1/FCGR2B/TNFRSF1B/CD74/LST1/HLA-DMB/RASAL3/TYROBP/MNDA/NCKAP1L/SPN/PTPRC/LILRB2/CD300A/INPP5D/LILRB1/TNFRSF4/HLA-DPA1/FOXP3/CD4/GPR183/HAVCR2/MZB1/BTK/TNFSF13B/CORO1A/IL2RA/CSF1/CTLA4/CCL19/CCL5/VCAM1/CD209/IDO1/VSIG4/RAC2/IGF2		40		Influenza A	13/191	170/7884	0.000234452	0.00113207	0.000846143	HLA-DPB1/HLA-DMB/HLA-DRA/HLA-DMA/HLA-DPA1/HLA-DRB1/HLA-DOA/CCL5/HLA-DQA1/CCL2/TPSAB1/HLA-DRB5/HLA-DQA2	13
	BP	GO:0032943	mononuclear cell proliferation	43/352	246/17913	1.99455e-28	2.12973e-26	1.58164e-26	CD3E/SASH3/HLA-DPB1/AIF1/FCGR2B/TNFRSF1B/CD74/LST1/HLA-DMB/RASAL3/TYROBP/MNDA/NCKAP1L/SPN/PTPRC/LILRB2/CD300A/INPP5D/LILRB1/DOCK2/TNFRSF4/HLA-DPA1/FOXP3/CD4/GPR183/HAVCR2/MZB1/BTK/TNFSF13B/CORO1A/IL2RA/CD79A/CSF1/CTLA4/CCL19/CCL5/VCAM1/CD209/IDO1/VSIG4/RAC2/IGF2/IL7R		43		T cell receptor signaling pathway	9/191	103/7884	0.000839613	0.00394152	0.00294601	CD3E/CD3D/PTPRC/CD4/LCP2/CD8A/LCK/CTLA4/CD8B	9
	BP	GO:0050670	regulation of lymphocyte proliferation	39/352	199/17913	8.35734e-28	8.6826e-26	6.44811e-26	CD3E/SASH3/HLA-DPB1/AIF1/FCGR2B/TNFRSF1B/CD74/LST1/HLA-DMB/RASAL3/TYROBP/MNDA/NCKAP1L/SPN/PTPRC/LILRB2/CD300A/INPP5D/LILRB1/TNFRSF4/HLA-DPA1/FOXP3/CD4/GPR183/HAVCR2/MZB1/BTK/TNFSF13B/CORO1A/IL2RA/CTLA4/CCL19/CCL5/VCAM1/CD209/IDO1/VSIG4/RAC2/IGF2		39		Acute myeloid leukemia	7/191	66/7884	0.00102082	0.00466268	0.00348503	CD14/SPI1/CSF1R/FCGR1A/PIM2/BCL2A1/ITGAM	7
	BP	GO:0070661	leukocyte proliferation	44/352	270/17913	9.56607e-28	9.67684e-26	7.18648e-26	CD3E/SASH3/HLA-DPB1/AIF1/FCGR2B/TNFRSF1B/CD74/LST1/HLA-DMB/RASAL3/TYROBP/MNDA/NCKAP1L/SPN/PTPRC/LILRB2/CD300A/INPP5D/LILRB1/DOCK2/TNFRSF4/CSF1R/HLA-DPA1/FOXP3/CD4/GPR183/HAVCR2/MZB1/BTK/TNFSF13B/CORO1A/IL2RA/CD79A/CSF1/CTLA4/CCL19/CCL5/VCAM1/CD209/IDO1/VSIG4/RAC2/IGF2/IL7R		44		Malaria	6/191	49/7884	0.00109844	0.00488517	0.00365132	ITGB2/GYPC/ITGAL/VCAM1/CCL2/PECAM1	6
	BP	GO:0070663	regulation of leukocyte proliferation	40/352	214/17913	1.16091e-27	1.14424e-25	8.49768e-26	CD3E/SASH3/HLA-DPB1/AIF1/FCGR2B/TNFRSF1B/CD74/LST1/HLA-DMB/RASAL3/TYROBP/MNDA/NCKAP1L/SPN/PTPRC/LILRB2/CD300A/INPP5D/LILRB1/TNFRSF4/HLA-DPA1/FOXP3/CD4/GPR183/HAVCR2/MZB1/BTK/TNFSF13B/CORO1A/IL2RA/CSF1/CTLA4/CCL19/CCL5/VCAM1/CD209/IDO1/VSIG4/RAC2/IGF2		40		Fc epsilon RI signaling pathway	7/191	68/7884	0.00122011	0.00528713	0.00395176	INPP5D/ALOX5AP/LCP2/FCER1G/ALOX5/BTK/RAC2	7
	BP	GO:0046651	lymphocyte proliferation	42/352	244/17913	1.67899e-27	1.61351e-25	1.19827e-25	CD3E/SASH3/HLA-DPB1/AIF1/FCGR2B/TNFRSF1B/CD74/LST1/HLA-DMB/RASAL3/TYROBP/MNDA/NCKAP1L/SPN/PTPRC/LILRB2/CD300A/INPP5D/LILRB1/DOCK2/TNFRSF4/HLA-DPA1/FOXP3/CD4/GPR183/HAVCR2/MZB1/BTK/TNFSF13B/CORO1A/IL2RA/CD79A/CTLA4/CCL19/CCL5/VCAM1/CD209/IDO1/VSIG4/RAC2/IGF2/IL7R		42		Rap1 signaling pathway	12/191	210/7884	0.00492618	0.0208131	0.0155564	ITGB2/CSF1R/LCP2/ITGAL/APBB1IP/CSF1/FPR1/FYB1/PDGFRA/ITGAM/PDGFRB/RAC2	12
	BP	GO:0007159	leukocyte cell-cell adhesion	47/352	328/17913	4.74716e-27	4.45075e-25	3.30534e-25	SELPLG/CD3E/SASH3/HLA-DPB1/AIF1/FCGR2B/CD74/CD27/FERMT3/HLA-DMB/RASAL3/NCKAP1L/SPN/PTPRC/LILRB2/CD300A/SIRPG/TIGIT/ITGB2/LILRB1/HLA-DPA1/FOXP3/CD4/ITGAL/HAVCR2/LAG3/LILRB4/CD86/TNFSF13B/CORO1A/LCK/IL2RA/SELL/CTLA4/CCL19/CCL5/VCAM1/CD209/IDO1/VSIG4/CCL2/PECAM1/RAC2/CXCL12/IGF2/IL7R/THY1		47		JAK-STAT signaling pathway	10/191	162/7884	0.00588696	0.0242657	0.018137	IL10RA/IL2RG/IL2RB/IL21R/IL2RA/CSF2RB/CSF3R/PDGFRA/PDGFRB/IL7R	10
	BP	GO:0050867	positive regulation of cell activation	46/352	319/17913	1.31796e-26	1.20624e-24	8.95814e-25	CD3E/SASH3/HLA-DPB1/AIF1/CD2/CD74/CD27/HLA-DMB/RASAL3/TYROBP/NCKAP1L/PTPRC/LILRB2/C1QA/INPP5D/SIRPG/ITGB2/LILRB1/TNFRSF4/HLA-DPA1/FOXP3/CD4/GPR183/FCER1G/HAVCR2/LILRB4/CD86/BTK/TNFSF13B/FGR/CORO1A/LCK/IL2RA/PLEK/CTLA4/CCL19/CCL5/VCAM1/CD209/CCL2/ITGAM/PDGFRB/AXL/IGF2/IL7R/THY1		46		Prion diseases	4/191	35/7884	0.00971812	0.0391039	0.0292274	C1QA/C1QB/C1QC/CCL5	4
	BP	GO:0002696	positive regulation of leukocyte activation	44/352	305/17913	1.75085e-25	1.56518e-23	1.16237e-23	CD3E/SASH3/HLA-DPB1/AIF1/CD2/CD74/CD27/HLA-DMB/RASAL3/TYROBP/NCKAP1L/PTPRC/LILRB2/C1QA/INPP5D/SIRPG/ITGB2/LILRB1/TNFRSF4/HLA-DPA1/FOXP3/CD4/GPR183/FCER1G/HAVCR2/LILRB4/CD86/BTK/TNFSF13B/FGR/CORO1A/LCK/IL2RA/CTLA4/CCL19/CCL5/VCAM1/CD209/CCL2/ITGAM/AXL/IGF2/IL7R/THY1		44		Chagas disease (American trypanosomiasis)	7/191	102/7884	0.0116941	0.0459606	0.0343524	CD3E/CD3D/C1QA/C1QB/C1QC/CCL5/CCL2	7
	BP	GO:0050863	regulation of T cell activation	43/352	307/17913	2.15922e-24	1.88638e-22	1.40091e-22	CD3E/SASH3/HLA-DPB1/AIF1/CD2/FCGR2B/TNFRSF1B/CD74/CD27/HLA-DMB/RASAL3/NCKAP1L/SPN/PTPRC/LILRB2/CD300A/SIRPG/TIGIT/LILRB1/HLA-DPA1/FOXP3/CD4/HAVCR2/LAG3/LILRB4/CD86/TNFSF13B/CORO1A/LCK/IL2RA/CTLA4/HLA-DOA/CCL19/CCL5/VCAM1/CD209/IDO1/VSIG4/CCL2/RAC2/IGF2/IL7R/THY1		43		Toll-like receptor signaling pathway	7/191	104/7884	0.012923	0.0496361	0.0370995	CD14/CCL4/CD86/CCL4L2/CCL5/CXCL9/CTSK	7
	BP	GO:1903037	regulation of leukocyte cell-cell adhesion	41/352	295/17913	3.68442e-23	3.14732e-21	2.33735e-21	CD3E/SASH3/HLA-DPB1/AIF1/FCGR2B/CD74/CD27/HLA-DMB/RASAL3/NCKAP1L/SPN/PTPRC/LILRB2/CD300A/SIRPG/TIGIT/ITGB2/LILRB1/HLA-DPA1/FOXP3/CD4/HAVCR2/LAG3/LILRB4/CD86/TNFSF13B/CORO1A/LCK/IL2RA/CTLA4/CCL19/CCL5/VCAM1/CD209/IDO1/VSIG4/CCL2/CXCL12/IGF2/IL7R/THY1		41		Regulation of actin cytoskeleton	11/191	213/7884	0.014302	0.0537121	0.040146	NCKAP1L/ITGB2/ITGAL/IQGAP2/ITGAX/PDGFRA/ITGAM/CXCR4/PDGFRB/RAC2/CXCL12	11
	BP	GO:0051251	positive regulation of lymphocyte activation	38/352	258/17913	1.93147e-22	1.61404e-20	1.19866e-20	CD3E/SASH3/HLA-DPB1/AIF1/CD74/CD27/HLA-DMB/RASAL3/TYROBP/NCKAP1L/PTPRC/LILRB2/INPP5D/SIRPG/LILRB1/TNFRSF4/HLA-DPA1/FOXP3/CD4/GPR183/HAVCR2/LILRB4/CD86/BTK/TNFSF13B/CORO1A/LCK/IL2RA/CTLA4/CCL19/CCL5/VCAM1/CD209/CCL2/AXL/IGF2/IL7R/THY1		38		Transcriptional misregulation in cancer	10/191	186/7884	0.0148062	0.0543968	0.0406578	CD14/SPI1/GZMB/IL2RB/CSF1R/CD86/FCGR1A/FLI1/BCL2A1/ITGAM	10
	BP	GO:0002521	leukocyte differentiation	50/352	485/17913	3.86883e-22	3.16421e-20	2.34989e-20	CD3E/SASH3/CD2/FCGR2B/SPI1/CD3D/CD74/CD27/TYROBP/NCKAP1L/SPN/PTPRC/EVI2B/LILRB2/INPP5D/RHOH/LILRB1/DOCK2/CSF1R/TMEM176B/FOXP3/CD4/C1QC/GPR183/FCER1G/IKZF1/TMEM176A/LAG3/HCLS1/SLAMF8/ITM2A/LILRB4/SLAMF6/CD86/DOCK10/BTK/LCK/IL2RA/CCR1/CD79A/PREX1/CSF1/RASSF2/CTLA4/HLA-DOA/CCL19/VCAM1/AXL/IL7R/FBN1		50		Human cytomegalovirus infection	11/191	225/7884	0.0206702	0.0743248	0.0555527	IL10RA/CCR5/CCL4/CCR1/CCL4L2/CCL5/CCL2/PDGFRA/CXCR4/RAC2/CXCL12	11
	BP	GO:0050870	positive regulation of T cell activation	32/352	198/17913	2.66306e-20	2.1293e-18	1.58132e-18	CD3E/SASH3/HLA-DPB1/AIF1/CD74/CD27/HLA-DMB/RASAL3/NCKAP1L/PTPRC/LILRB2/SIRPG/LILRB1/HLA-DPA1/FOXP3/CD4/HAVCR2/LILRB4/CD86/TNFSF13B/CORO1A/LCK/IL2RA/CTLA4/CCL19/CCL5/VCAM1/CD209/CCL2/IGF2/IL7R/THY1		32		Yersinia infection	7/191	121/7884	0.0273429	0.0962696	0.0719549	WAS/LCP2/LCK/WIPF1/CCL2/FYB1/RAC2	7
	BP	GO:0022407	regulation of cell-cell adhesion	43/352	389/17913	2.71425e-20	2.1293e-18	1.58132e-18	CD3E/SASH3/HLA-DPB1/AIF1/FCGR2B/CD74/CD27/FERMT3/HLA-DMB/RASAL3/NCKAP1L/SPN/PTPRC/LILRB2/CD300A/SIRPG/TIGIT/ITGB2/LILRB1/HLA-DPA1/FOXP3/CD4/HAVCR2/LAG3/LILRB4/CD86/TNFSF13B/CORO1A/LCK/IL2RA/CXCL13/CTLA4/CCL19/CCL5/VCAM1/CD209/IDO1/VSIG4/CCL2/CXCL12/IGF2/IL7R/THY1		43		Apoptosis	7/191	136/7884	0.0469224	0.161834	0.12096	GZMB/CTSS/PRF1/CSF2RB/CTSO/BCL2A1/CTSK	7
	BP	GO:1903039	positive regulation of leukocyte cell-cell adhesion	33/352	214/17913	3.00934e-20	2.31358e-18	1.71818e-18	CD3E/SASH3/HLA-DPB1/AIF1/CD74/CD27/HLA-DMB/RASAL3/NCKAP1L/PTPRC/LILRB2/SIRPG/ITGB2/LILRB1/HLA-DPA1/FOXP3/CD4/HAVCR2/LILRB4/CD86/TNFSF13B/CORO1A/LCK/IL2RA/CTLA4/CCL19/CCL5/VCAM1/CD209/CCL2/IGF2/IL7R/THY1		33
	BP	GO:0042129	regulation of T cell proliferation	28/352	149/17913	1.00937e-19	7.60787e-18	5.64997e-18	CD3E/SASH3/HLA-DPB1/AIF1/TNFRSF1B/HLA-DMB/RASAL3/NCKAP1L/SPN/PTPRC/LILRB2/LILRB1/HLA-DPA1/FOXP3/CD4/HAVCR2/TNFSF13B/CORO1A/IL2RA/CTLA4/CCL19/CCL5/VCAM1/CD209/IDO1/VSIG4/RAC2/IGF2		28
	BP	GO:0042098	T cell proliferation	30/352	177/17913	1.04167e-19	7.70032e-18	5.71862e-18	CD3E/SASH3/HLA-DPB1/AIF1/TNFRSF1B/HLA-DMB/RASAL3/NCKAP1L/SPN/PTPRC/LILRB2/LILRB1/DOCK2/TNFRSF4/HLA-DPA1/FOXP3/CD4/HAVCR2/TNFSF13B/CORO1A/IL2RA/CTLA4/CCL19/CCL5/VCAM1/CD209/IDO1/VSIG4/RAC2/IGF2		30
	BP	GO:0045785	positive regulation of cell adhesion	42/352	388/17913	1.70349e-19	1.23551e-17	9.1755e-18	CD3E/SASH3/HLA-DPB1/AIF1/CD74/CD27/HLA-DMB/RASAL3/NCKAP1L/PTPRC/LILRB2/SIRPG/ITGB2/LILRB1/HLA-DPA1/FOXP3/CD4/SPOCK2/HAVCR2/APBB1IP/LILRB4/CD86/TNFSF13B/CORO1A/LCK/IL2RA/CXCL13/PREX1/CSF1/CTLA4/CCL19/CCL5/VCAM1/CD209/CCL2/CXCL12/IGF2/IL7R/SFRP2/ABI3BP/THY1/COL8A1		42
	BP	GO:0022409	positive regulation of cell-cell adhesion	34/352	251/17913	5.31291e-19	3.782e-17	2.8087e-17	CD3E/SASH3/HLA-DPB1/AIF1/CD74/CD27/HLA-DMB/RASAL3/NCKAP1L/PTPRC/LILRB2/SIRPG/ITGB2/LILRB1/HLA-DPA1/FOXP3/CD4/HAVCR2/LILRB4/CD86/TNFSF13B/CORO1A/LCK/IL2RA/CXCL13/CTLA4/CCL19/CCL5/VCAM1/CD209/CCL2/IGF2/IL7R/THY1		34
	BP	GO:0030595	leukocyte chemotaxis	30/352	188/17913	6.15143e-19	4.29929e-17	3.19286e-17	JAML/AIF1/GPSM3/IL16/CD74/NCKAP1L/CCR5/ITGB2/GPR183/CCL4/C3AR1/SLAMF8/CXCR3/CORO1A/CCR1/CMKLR1/CXCL13/PREX1/PLA2G7/CSF1/RARRES2/CCL19/CCL5/CSF3R/CCL13/CCL2/C5AR1/CXCR4/RAC2/CXCL12		30
	BP	GO:0032946	positive regulation of mononuclear cell proliferation	25/352	126/17913	2.47678e-18	1.70013e-16	1.2626e-16	CD3E/SASH3/HLA-DPB1/AIF1/CD74/HLA-DMB/RASAL3/NCKAP1L/PTPRC/LILRB2/TNFRSF4/HLA-DPA1/FOXP3/CD4/GPR183/HAVCR2/TNFSF13B/CORO1A/IL2RA/CSF1/CCL19/CCL5/VCAM1/CD209/IGF2		25
	BP	GO:0030098	lymphocyte differentiation	37/352	325/17913	5.21608e-18	3.51765e-16	2.61238e-16	CD3E/SASH3/CD2/FCGR2B/SPI1/CD3D/CD74/CD27/NCKAP1L/SPN/PTPRC/LILRB2/INPP5D/RHOH/DOCK2/FOXP3/CD4/GPR183/IKZF1/LAG3/SLAMF8/ITM2A/LILRB4/SLAMF6/CD86/DOCK10/BTK/LCK/IL2RA/CD79A/PREX1/CTLA4/HLA-DOA/CCL19/VCAM1/AXL/IL7R		37
	BP	GO:0060326	cell chemotaxis	33/352	253/17913	5.78276e-18	3.83257e-16	2.84625e-16	JAML/AIF1/GPSM3/IL16/CD74/NCKAP1L/CCR5/ITGB2/GPR183/CCL4/C3AR1/SLAMF8/CXCR3/CORO1A/CCR1/CMKLR1/CXCL13/PREX1/PLA2G7/CSF1/RARRES2/CCL19/CCL5/VCAM1/CSF3R/CCL13/CCL2/PDGFRA/C5AR1/CXCR4/PDGFRB/RAC2/CXCL12		33
	BP	GO:0050851	antigen receptor-mediated signaling pathway	31/352	224/17913	1.08765e-17	7.08631e-16	5.26263e-16	TRBC1/TRAC/CD3E/HLA-DPB1/FCGR2B/CD3D/HLA-DRA/MNDA/NCKAP1L/PTPRC/CD300A/INPP5D/WAS/HLA-DPA1/FOXP3/CD4/HLA-DRB1/LCP2/THEMIS2/LILRB4/BTK/LCK/CD79A/CTLA4/TRBV7-9/HLA-DQA1/GBP1/FYB1/HLA-DRB5/HLA-DQA2/THY1		31
	BP	GO:0070665	positive regulation of leukocyte proliferation	25/352	134/17913	1.17831e-17	7.54902e-16	5.60626e-16	CD3E/SASH3/HLA-DPB1/AIF1/CD74/HLA-DMB/RASAL3/NCKAP1L/PTPRC/LILRB2/TNFRSF4/HLA-DPA1/FOXP3/CD4/GPR183/HAVCR2/TNFSF13B/CORO1A/IL2RA/CSF1/CCL19/CCL5/VCAM1/CD209/IGF2		25
	BP	GO:0050671	positive regulation of lymphocyte proliferation	24/352	125/17913	2.67404e-17	1.68508e-15	1.25142e-15	CD3E/SASH3/HLA-DPB1/AIF1/CD74/HLA-DMB/RASAL3/NCKAP1L/PTPRC/LILRB2/TNFRSF4/HLA-DPA1/FOXP3/CD4/GPR183/HAVCR2/TNFSF13B/CORO1A/IL2RA/CCL19/CCL5/VCAM1/CD209/IGF2		24
	BP	GO:1902105	regulation of leukocyte differentiation	33/352	267/17913	3.01174e-17	1.86728e-15	1.38673e-15	SASH3/CD2/FCGR2B/CD74/CD27/TYROBP/NCKAP1L/PTPRC/EVI2B/LILRB2/INPP5D/LILRB1/TMEM176B/FOXP3/CD4/C1QC/TMEM176A/LAG3/HCLS1/SLAMF8/LILRB4/CD86/BTK/IL2RA/CCR1/CSF1/RASSF2/CTLA4/HLA-DOA/CCL19/AXL/IL7R/FBN1		33
	BP	GO:0042102	positive regulation of T cell proliferation	21/352	90/17913	3.96084e-17	2.41674e-15	1.79479e-15	CD3E/SASH3/HLA-DPB1/AIF1/HLA-DMB/RASAL3/NCKAP1L/PTPRC/LILRB2/HLA-DPA1/FOXP3/CD4/HAVCR2/TNFSF13B/CORO1A/IL2RA/CCL19/CCL5/VCAM1/CD209/IGF2		21
	BP	GO:0042119	neutrophil activation	43/352	499/17913	3.1118e-16	1.86903e-14	1.38803e-14	ARHGAP9/GMFG/CD14/CD53/FCGR2B/TNFRSF1B/TBC1D10C/TYROBP/MNDA/NCKAP1L/FGL2/PTPRC/LILRB2/CD300A/LAIR1/ITGB2/DOCK2/CTSS/CYBB/ITGAL/FCER1G/C3AR1/ALOX5/FGR/IQGAP2/SELL/LYZ/FCGR2A/DOK3/ADA2/PREX1/ITGAX/CCL5/FPR1/HK3/SERPINA1/FCN1/PECAM1/ITGAM/C5AR1/CHI3L1/TIMP2/CHIT1		43
	BP	GO:0002683	negative regulation of immune system process	40/352	451/17913	1.38421e-15	8.186e-14	6.07931e-14	CD14/FCGR2B/CD74/LST1/CST7/TYROBP/MNDA/FGL2/SPN/PTPRC/LILRB2/CD300A/INPP5D/TIGIT/LILRB1/SAMSN1/TMEM176B/FOXP3/C1QC/FCER1G/HAVCR2/TMEM176A/LAG3/SLAMF8/LILRB4/BTK/SERPING1/IL2RA/CTLA4/HLA-DOA/IDO1/VSIG4/CCL2/GBP1/AXL/CXCL12/IL7R/FBN1/THY1/MMP12		40
	BP	GO:0043062	extracellular structure organization	36/352	387/17913	9.24699e-15	5.38567e-13	3.99966e-13	TNFRSF1B/ITGB2/CTSS/SPOCK2/ITGAL/LCP1/PLA2G7/ITGAX/FBLN5/VCAM1/FMOD/PECAM1/MFAP4/ELN/APOE/PDGFRA/ITGAM/CTSK/TPSAB1/APOC1/FBLN1/AEBP1/COL6A2/DCN/COL8A2/TIMP2/BGN/SFRP2/ADAMTS2/ABI3BP/CYP1B1/FBN1/MMP12/COL6A3/COL8A1/MMP2		36
	BP	GO:0050852	T cell receptor signaling pathway	25/352	180/17913	1.57967e-14	8.98685e-13	6.67406e-13	TRBC1/TRAC/CD3E/HLA-DPB1/CD3D/HLA-DRA/PTPRC/CD300A/INPP5D/WAS/HLA-DPA1/FOXP3/CD4/HLA-DRB1/LCP2/THEMIS2/LILRB4/LCK/TRBV7-9/HLA-DQA1/GBP1/FYB1/HLA-DRB5/HLA-DQA2/THY1		25
	BP	GO:0043312	neutrophil degranulation	40/352	485/17913	1.58976e-14	8.98685e-13	6.67406e-13	ARHGAP9/GMFG/CD14/CD53/TNFRSF1B/TBC1D10C/TYROBP/MNDA/NCKAP1L/FGL2/PTPRC/LILRB2/CD300A/LAIR1/ITGB2/DOCK2/CTSS/CYBB/ITGAL/FCER1G/C3AR1/ALOX5/FGR/IQGAP2/SELL/LYZ/FCGR2A/DOK3/ADA2/ITGAX/FPR1/HK3/SERPINA1/FCN1/PECAM1/ITGAM/C5AR1/CHI3L1/TIMP2/CHIT1		40
	BP	GO:0002283	neutrophil activation involved in immune response	40/352	488/17913	1.9507e-14	1.08674e-12	8.07061e-13	ARHGAP9/GMFG/CD14/CD53/TNFRSF1B/TBC1D10C/TYROBP/MNDA/NCKAP1L/FGL2/PTPRC/LILRB2/CD300A/LAIR1/ITGB2/DOCK2/CTSS/CYBB/ITGAL/FCER1G/C3AR1/ALOX5/FGR/IQGAP2/SELL/LYZ/FCGR2A/DOK3/ADA2/ITGAX/FPR1/HK3/SERPINA1/FCN1/PECAM1/ITGAM/C5AR1/CHI3L1/TIMP2/CHIT1		40
	BP	GO:0030198	extracellular matrix organization	33/352	334/17913	2.29218e-14	1.25873e-12	9.34795e-13	TNFRSF1B/ITGB2/CTSS/SPOCK2/ITGAL/LCP1/ITGAX/FBLN5/VCAM1/FMOD/PECAM1/MFAP4/ELN/PDGFRA/ITGAM/CTSK/TPSAB1/FBLN1/AEBP1/COL6A2/DCN/COL8A2/TIMP2/BGN/SFRP2/ADAMTS2/ABI3BP/CYP1B1/FBN1/MMP12/COL6A3/COL8A1/MMP2		33
	BP	GO:0050866	negative regulation of cell activation	25/352	187/17913	3.87661e-14	2.09883e-12	1.55869e-12	FCGR2B/CD74/LST1/CST7/TYROBP/MNDA/SPN/PTPRC/LILRB2/CD300A/INPP5D/TIGIT/LILRB1/SAMSN1/FOXP3/HAVCR2/LAG3/BTK/IL2RA/CTLA4/IDO1/VSIG4/APOE/PDGFRA/AXL		25
	BP	GO:0002446	neutrophil mediated immunity	40/352	499/17913	4.07321e-14	2.17464e-12	1.61499e-12	ARHGAP9/GMFG/CD14/CD53/TNFRSF1B/TBC1D10C/TYROBP/MNDA/NCKAP1L/FGL2/PTPRC/LILRB2/CD300A/LAIR1/ITGB2/DOCK2/CTSS/CYBB/ITGAL/FCER1G/C3AR1/ALOX5/FGR/IQGAP2/SELL/LYZ/FCGR2A/DOK3/ADA2/ITGAX/FPR1/HK3/SERPINA1/FCN1/PECAM1/ITGAM/C5AR1/CHI3L1/TIMP2/CHIT1		40
	BP	GO:0032945	negative regulation of mononuclear cell proliferation	16/352	65/17913	9.52697e-14	4.94887e-12	3.67527e-12	FCGR2B/LST1/TYROBP/MNDA/SPN/LILRB2/CD300A/INPP5D/LILRB1/FOXP3/HAVCR2/BTK/IL2RA/CTLA4/IDO1/VSIG4		16
	BP	GO:0050672	negative regulation of lymphocyte proliferation	16/352	65/17913	9.52697e-14	4.94887e-12	3.67527e-12	FCGR2B/LST1/TYROBP/MNDA/SPN/LILRB2/CD300A/INPP5D/LILRB1/FOXP3/HAVCR2/BTK/IL2RA/CTLA4/IDO1/VSIG4		16
	BP	GO:0002695	negative regulation of leukocyte activation	23/352	163/17913	1.29559e-13	6.64031e-12	4.93141e-12	FCGR2B/CD74/LST1/CST7/TYROBP/MNDA/SPN/PTPRC/LILRB2/CD300A/INPP5D/TIGIT/LILRB1/SAMSN1/FOXP3/HAVCR2/LAG3/BTK/IL2RA/CTLA4/IDO1/VSIG4/AXL		23
	BP	GO:0051250	negative regulation of lymphocyte activation	21/352	132/17913	1.36798e-13	6.9191e-12	5.13846e-12	FCGR2B/CD74/LST1/TYROBP/MNDA/SPN/LILRB2/CD300A/INPP5D/TIGIT/LILRB1/SAMSN1/FOXP3/HAVCR2/LAG3/BTK/IL2RA/CTLA4/IDO1/VSIG4/AXL		21
	BP	GO:0002688	regulation of leukocyte chemotaxis	19/352	105/17913	1.82684e-13	9.11995e-12	6.77291e-12	AIF1/GPSM3/CD74/NCKAP1L/CCL4/C3AR1/SLAMF8/CCR1/CMKLR1/CXCL13/PLA2G7/CSF1/RARRES2/CCL19/CCL5/CCL2/C5AR1/RAC2/CXCL12		19
	BP	GO:0002690	positive regulation of leukocyte chemotaxis	17/352	81/17913	2.71144e-13	1.33625e-11	9.92365e-12	AIF1/GPSM3/CD74/NCKAP1L/CCL4/C3AR1/CCR1/CMKLR1/CXCL13/PLA2G7/CSF1/RARRES2/CCL19/CCL5/C5AR1/RAC2/CXCL12		17
	BP	GO:0050920	regulation of chemotaxis	24/352	186/17913	2.81683e-13	1.37062e-11	1.01789e-11	AIF1/GPSM3/IL16/CD74/NCKAP1L/GPR183/CCL4/C3AR1/SLAMF8/CCR1/CMKLR1/CXCL13/PLA2G7/CSF1/RARRES2/CCL19/CCL5/CCL2/PDGFRA/C5AR1/CXCR4/PDGFRB/RAC2/CXCL12		24
	BP	GO:0097529	myeloid leukocyte migration	23/352	170/17913	3.22713e-13	1.55064e-11	1.15158e-11	JAML/AIF1/CD74/NCKAP1L/CD300A/ITGB2/C3AR1/SLAMF8/CCR1/CMKLR1/PREX1/PLA2G7/CSF1/RARRES2/CCL19/CCL5/CSF3R/CCL13/CCL2/PECAM1/C5AR1/RAC2/CXCL12		23
	BP	GO:0042100	B cell proliferation	16/352	71/17913	4.2295e-13	1.98271e-11	1.47245e-11	FCGR2B/CD74/TYROBP/MNDA/NCKAP1L/PTPRC/CD300A/INPP5D/TNFRSF4/GPR183/MZB1/BTK/TNFSF13B/CD79A/CTLA4/IL7R		16
	BP	GO:0070664	negative regulation of leukocyte proliferation	16/352	71/17913	4.2295e-13	1.98271e-11	1.47245e-11	FCGR2B/LST1/TYROBP/MNDA/SPN/LILRB2/CD300A/INPP5D/LILRB1/FOXP3/HAVCR2/BTK/IL2RA/CTLA4/IDO1/VSIG4		16
	BP	GO:1902107	positive regulation of leukocyte differentiation	21/352	143/17913	6.91763e-13	3.20378e-11	2.37928e-11	SASH3/CD74/CD27/TYROBP/NCKAP1L/PTPRC/EVI2B/LILRB2/INPP5D/FOXP3/CD4/HCLS1/LILRB4/CD86/BTK/IL2RA/CCR1/CSF1/CCL19/AXL/IL7R		21
	BP	GO:0097530	granulocyte migration	18/352	100/17913	8.78542e-13	4.02037e-11	2.98572e-11	JAML/CD74/NCKAP1L/CD300A/ITGB2/C3AR1/SLAMF8/CMKLR1/PREX1/CSF1/RARRES2/CCL19/CCL5/CSF3R/CCL13/PECAM1/C5AR1/RAC2		18
	BP	GO:0030217	T cell differentiation	26/352	234/17913	9.73262e-13	4.40144e-11	3.26872e-11	CD3E/SASH3/CD2/CD3D/CD74/CD27/NCKAP1L/SPN/PTPRC/LILRB2/RHOH/DOCK2/FOXP3/CD4/GPR183/LAG3/LILRB4/SLAMF6/CD86/LCK/IL2RA/PREX1/CTLA4/HLA-DOA/CCL19/IL7R		26
	BP	GO:0050921	positive regulation of chemotaxis	20/352	130/17913	1.01081e-12	4.51809e-11	3.35535e-11	AIF1/GPSM3/IL16/CD74/NCKAP1L/CCL4/C3AR1/CCR1/CMKLR1/CXCL13/PLA2G7/CSF1/RARRES2/CCL19/CCL5/C5AR1/CXCR4/PDGFRB/RAC2/CXCL12		20
	BP	GO:0002685	regulation of leukocyte migration	23/352	186/17913	2.20885e-12	9.75958e-11	7.24793e-11	AIF1/GPSM3/CD74/NCKAP1L/SPN/CD300A/CCL4/C3AR1/SLAMF8/CXCR3/CCR1/CMKLR1/CXCL13/PLA2G7/CSF1/RARRES2/CCL19/CCL5/CCL2/C5AR1/RAC2/CXCL12/THY1		23
	BP	GO:0002687	positive regulation of leukocyte migration	19/352	121/17913	2.58986e-12	1.1313e-10	8.40154e-11	AIF1/GPSM3/CD74/NCKAP1L/SPN/CCL4/C3AR1/CCR1/CMKLR1/CXCL13/PLA2G7/CSF1/RARRES2/CCL19/CCL5/C5AR1/RAC2/CXCL12/THY1		19
	BP	GO:0071346	cellular response to interferon-gamma	21/352	153/17913	2.66019e-12	1.14896e-10	8.53275e-11	HLA-DPB1/AIF1/HLA-DRA/IRF8/WAS/HLA-DPA1/HLA-DRB1/IFI30/FCGR1A/CCL5/GBP5/HLA-DQA1/GBP4/VCAM1/MRC1/CCL2/GBP1/VIM/HCK/HLA-DRB5/HLA-DQA2		21
	BP	GO:0030888	regulation of B cell proliferation	14/352	57/17913	3.54844e-12	1.51558e-10	1.12554e-10	FCGR2B/CD74/TYROBP/MNDA/NCKAP1L/PTPRC/CD300A/INPP5D/TNFRSF4/GPR183/MZB1/BTK/TNFSF13B/CTLA4		14
	BP	GO:0050864	regulation of B cell activation	18/352	110/17913	4.78042e-12	2.01933e-10	1.49965e-10	FCGR2B/CD74/CD27/TYROBP/MNDA/NCKAP1L/PTPRC/CD300A/INPP5D/SAMSN1/TNFRSF4/FOXP3/GPR183/SLAMF8/MZB1/BTK/TNFSF13B/CTLA4		18
	BP	GO:0032103	positive regulation of response to external stimulus	29/352	315/17913	5.39499e-12	2.25417e-10	1.67405e-10	AIF1/GPSM3/IL16/CD74/NCKAP1L/C1QA/ITGB2/FCER1G/HAVCR2/CCL4/C3AR1/BTK/LY86/CCR1/CMKLR1/CXCL13/PLA2G7/CSF1/RARRES2/CCL19/CCL5/GBP5/IDO1/ITGAM/C5AR1/CXCR4/PDGFRB/RAC2/CXCL12		29
	BP	GO:0019882	antigen processing and presentation	24/352	220/17913	1.10781e-11	4.57894e-10	3.40054e-10	HLA-DPB1/FCGR2B/CD74/NCF4/HLA-DMB/HLA-DRA/FGL2/LILRB2/HLA-DMA/CTSS/WAS/HLA-DPA1/HLA-DRB1/CYBB/CD8A/LAG3/IFI30/FCGR1A/HLA-DOA/CCL19/HLA-DQA1/CD209/HLA-DRB5/HLA-DQA2		24
	BP	GO:1903706	regulation of hemopoiesis	35/352	468/17913	1.26942e-11	5.19111e-10	3.85517e-10	SASH3/CD2/FCGR2B/SPI1/CD74/CD27/TYROBP/NCKAP1L/PTPRC/EVI2B/LILRB2/INPP5D/LILRB1/TMEM176B/FOXP3/CD4/C1QC/TMEM176A/LAG3/HCLS1/SLAMF8/LILRB4/CD86/BTK/IL2RA/CCR1/CSF1/RASSF2/CTLA4/HLA-DOA/CCL19/CSF3R/AXL/IL7R/FBN1		35
	BP	GO:0001819	positive regulation of cytokine production	34/352	446/17913	1.50229e-11	6.07874e-10	4.51436e-10	CD3E/SASH3/HLA-DPB1/AIF1/GPSM3/CD2/CD14/CD74/TYROBP/SPN/PTPRC/LILRB2/TIGIT/IRF8/LILRB1/CSF1R/HLA-DPA1/FOXP3/CD4/CYBB/FCER1G/HAVCR2/LTB/C3AR1/SLAMF6/CD86/FGR/CCL19/GBP5/IDO1/FCN1/C5AR1/CYP1B1/MMP12		34
	BP	GO:0034341	response to interferon-gamma	21/352	173/17913	2.92196e-11	1.17e-09	8.689e-10	HLA-DPB1/AIF1/HLA-DRA/IRF8/WAS/HLA-DPA1/HLA-DRB1/IFI30/FCGR1A/CCL5/GBP5/HLA-DQA1/GBP4/VCAM1/MRC1/CCL2/GBP1/VIM/HCK/HLA-DRB5/HLA-DQA2		21
	BP	GO:0042113	B cell activation	23/352	215/17913	4.49808e-11	1.78254e-09	1.3238e-09	FCGR2B/CD74/CD27/TYROBP/MNDA/NCKAP1L/PTPRC/CD300A/INPP5D/SAMSN1/TNFRSF4/FOXP3/GPR183/SLAMF8/ITM2A/MZB1/DOCK10/BTK/TNFSF13B/CD79A/CTLA4/VCAM1/IL7R		23
	BP	GO:0071674	mononuclear cell migration	14/352	68/17913	4.67481e-11	1.83367e-09	1.36177e-09	JAML/AIF1/C3AR1/SLAMF8/CCR1/CMKLR1/PLA2G7/CSF1/RARRES2/CCL5/CCL2/PECAM1/C5AR1/CXCL12		14
	BP	GO:2000107	negative regulation of leukocyte apoptotic process	12/352	46/17913	5.87353e-11	2.28059e-09	1.69367e-09	CD74/CD27/CCR5/LILRB1/FCER1G/HCLS1/CCL19/CCL5/IDO1/AXL/CXCL12/IL7R		12
	BP	GO:1903708	positive regulation of hemopoiesis	21/352	182/17913	7.70398e-11	2.96141e-09	2.19928e-09	SASH3/CD74/CD27/TYROBP/NCKAP1L/PTPRC/EVI2B/LILRB2/INPP5D/FOXP3/CD4/HCLS1/LILRB4/CD86/BTK/IL2RA/CCR1/CSF1/CCL19/AXL/IL7R		21
	BP	GO:0045619	regulation of lymphocyte differentiation	20/352	164/17913	8.01463e-11	3.05032e-09	2.26531e-09	SASH3/CD2/CD74/CD27/NCKAP1L/PTPRC/LILRB2/INPP5D/FOXP3/LAG3/SLAMF8/LILRB4/CD86/BTK/IL2RA/CTLA4/HLA-DOA/CCL19/AXL/IL7R		20
	BP	GO:0071621	granulocyte chemotaxis	15/352	84/17913	8.11096e-11	3.05672e-09	2.27007e-09	JAML/CD74/NCKAP1L/ITGB2/C3AR1/CMKLR1/PREX1/CSF1/RARRES2/CCL19/CCL5/CSF3R/CCL13/C5AR1/RAC2		15
	BP	GO:0045621	positive regulation of lymphocyte differentiation	15/352	93/17913	3.64537e-10	1.36047e-08	1.01035e-08	SASH3/CD74/CD27/NCKAP1L/PTPRC/LILRB2/INPP5D/FOXP3/LILRB4/CD86/BTK/IL2RA/CCL19/AXL/IL7R		15
	BP	GO:0019886	antigen processing and presentation of exogenous peptide antigen via MHC class II	15/352	97/17913	6.72576e-10	2.48594e-08	1.84618e-08	HLA-DPB1/FCGR2B/CD74/HLA-DMB/HLA-DRA/HLA-DMA/CTSS/HLA-DPA1/HLA-DRB1/LAG3/IFI30/HLA-DOA/HLA-DQA1/HLA-DRB5/HLA-DQA2		15
	BP	GO:0071675	regulation of mononuclear cell migration	11/352	45/17913	8.0654e-10	2.9527e-08	2.19282e-08	AIF1/C3AR1/SLAMF8/CCR1/CMKLR1/PLA2G7/CSF1/RARRES2/CCL5/C5AR1/CXCL12		11
	BP	GO:0002495	antigen processing and presentation of peptide antigen via MHC class II	15/352	100/17913	1.04393e-09	3.78571e-08	2.81145e-08	HLA-DPB1/FCGR2B/CD74/HLA-DMB/HLA-DRA/HLA-DMA/CTSS/HLA-DPA1/HLA-DRB1/LAG3/IFI30/HLA-DOA/HLA-DQA1/HLA-DRB5/HLA-DQA2		15
	BP	GO:0002504	antigen processing and presentation of peptide or polysaccharide antigen via MHC class II	15/352	101/17913	1.20441e-09	4.32687e-08	3.21334e-08	HLA-DPB1/FCGR2B/CD74/HLA-DMB/HLA-DRA/HLA-DMA/CTSS/HLA-DPA1/HLA-DRB1/LAG3/IFI30/HLA-DOA/HLA-DQA1/HLA-DRB5/HLA-DQA2		15
	BP	GO:0002286	T cell activation involved in immune response	14/352	88/17913	1.71103e-09	6.09e-08	4.52272e-08	FCGR2B/HLA-DMB/FGL2/SPN/LILRB1/FOXP3/GPR183/ITGAL/HAVCR2/APBB1IP/SLAMF6/CD86/LCP1/CCL19		14
	BP	GO:0050869	negative regulation of B cell activation	9/352	28/17913	1.96065e-09	6.91445e-08	5.135e-08	FCGR2B/TYROBP/MNDA/CD300A/INPP5D/SAMSN1/FOXP3/BTK/CTLA4		9
	BP	GO:0002285	lymphocyte activation involved in immune response	18/352	158/17913	2.18959e-09	7.65161e-08	5.68245e-08	FCGR2B/HLA-DMB/FGL2/SPN/PTPRC/LILRB1/FOXP3/GPR183/ITGAL/HAVCR2/APBB1IP/ITM2A/SLAMF6/CD86/DOCK10/CORO1A/LCP1/CCL19		18
	BP	GO:0030889	negative regulation of B cell proliferation	7/352	14/17913	3.25052e-09	1.12567e-07	8.35979e-08	FCGR2B/TYROBP/MNDA/CD300A/INPP5D/BTK/CTLA4		7
	BP	GO:0048002	antigen processing and presentation of peptide antigen	19/352	188/17913	5.87751e-09	2.01724e-07	1.4981e-07	HLA-DPB1/FCGR2B/CD74/NCF4/HLA-DMB/HLA-DRA/HLA-DMA/CTSS/HLA-DPA1/HLA-DRB1/CYBB/LAG3/IFI30/FCGR1A/HLA-DOA/HLA-DQA1/CD209/HLA-DRB5/HLA-DQA2		19
	BP	GO:2000106	regulation of leukocyte apoptotic process	13/352	82/17913	6.86983e-09	2.33696e-07	1.73554e-07	CD74/CD27/CCR5/LILRB1/FCER1G/HCLS1/BTK/CCL19/CCL5/IDO1/AXL/CXCL12/IL7R		13
	BP	GO:0002478	antigen processing and presentation of exogenous peptide antigen	18/352	174/17913	1.02842e-08	3.46189e-07	2.57097e-07	HLA-DPB1/FCGR2B/CD74/NCF4/HLA-DMB/HLA-DRA/HLA-DMA/CTSS/HLA-DPA1/HLA-DRB1/CYBB/LAG3/IFI30/FCGR1A/HLA-DOA/HLA-DQA1/HLA-DRB5/HLA-DQA2		18
	BP	GO:0071622	regulation of granulocyte chemotaxis	10/352	44/17913	1.03569e-08	3.46189e-07	2.57097e-07	CD74/NCKAP1L/C3AR1/CMKLR1/CSF1/RARRES2/CCL19/CCL5/C5AR1/RAC2		10
	BP	GO:0002291	T cell activation via T cell receptor contact with antigen bound to MHC molecule on antigen presenting cell	6/352	10/17913	1.08449e-08	3.59378e-07	2.66892e-07	HLA-DMB/FGL2/LILRB1/ITGAL/HAVCR2/APBB1IP		6
	BP	GO:0001906	cell killing	17/352	156/17913	1.21152e-08	3.9804e-07	2.95604e-07	FCGR2B/TYROBP/PTPRC/GZMB/LILRB1/SLAMF7/HAVCR2/LAG3/SLAMF6/CORO1A/PRF1/LYZ/CFH/CCL13/ITGAM/GNLY/IL7R		17
	BP	GO:0019884	antigen processing and presentation of exogenous antigen	18/352	176/17913	1.23219e-08	4.01403e-07	2.98101e-07	HLA-DPB1/FCGR2B/CD74/NCF4/HLA-DMB/HLA-DRA/HLA-DMA/CTSS/HLA-DPA1/HLA-DRB1/CYBB/LAG3/IFI30/FCGR1A/HLA-DOA/HLA-DQA1/HLA-DRB5/HLA-DQA2		18
	BP	GO:0002699	positive regulation of immune effector process	19/352	198/17913	1.38257e-08	4.46606e-07	3.31671e-07	SASH3/CD74/HLA-DMB/PTPRC/CD300A/ITGB2/LILRB1/TNFRSF4/FOXP3/FCER1G/LAG3/SLAMF6/CD86/MZB1/BTK/FGR/CCL19/ITGAM/RAC2		19
	BP	GO:0071887	leukocyte apoptotic process	14/352	103/17913	1.40304e-08	4.4944e-07	3.33775e-07	CD74/CD27/CCR5/LILRB1/FCER1G/HCLS1/BTK/IL2RA/CCL19/CCL5/IDO1/AXL/CXCL12/IL7R		14
	BP	GO:1990266	neutrophil migration	12/352	72/17913	1.46608e-08	4.65754e-07	3.45891e-07	JAML/CD74/NCKAP1L/ITGB2/C3AR1/SLAMF8/PREX1/CCL19/CSF3R/PECAM1/C5AR1/RAC2		12
	BP	GO:0045580	regulation of T cell differentiation	16/352	139/17913	1.48972e-08	4.69385e-07	3.48587e-07	SASH3/CD2/CD74/CD27/NCKAP1L/PTPRC/LILRB2/FOXP3/LAG3/LILRB4/CD86/IL2RA/CTLA4/HLA-DOA/CCL19/IL7R		16
	BP	GO:1903038	negative regulation of leukocyte cell-cell adhesion	15/352	121/17913	1.53224e-08	4.78855e-07	3.55621e-07	FCGR2B/CD74/SPN/LILRB2/CD300A/TIGIT/LILRB1/FOXP3/HAVCR2/LAG3/IL2RA/CTLA4/IDO1/VSIG4/CXCL12		15
	BP	GO:0050868	negative regulation of T cell activation	14/352	104/17913	1.5928e-08	4.9377e-07	3.66697e-07	FCGR2B/CD74/SPN/LILRB2/CD300A/TIGIT/LILRB1/FOXP3/HAVCR2/LAG3/IL2RA/CTLA4/IDO1/VSIG4		14
	BP	GO:0007162	negative regulation of cell adhesion	22/352	271/17913	2.16052e-08	6.64404e-07	4.93418e-07	FCGR2B/CD74/SPN/PTPRC/LILRB2/CD300A/TIGIT/LILRB1/FOXP3/HAVCR2/ARHGDIB/LAG3/IL2RA/CTLA4/ADAMDEC1/IDO1/VSIG4/GBP1/FBLN1/CXCL12/CYP1B1/MMP12		22
	BP	GO:0050764	regulation of phagocytosis	13/352	90/17913	2.19694e-08	6.70242e-07	4.97754e-07	FCGR2B/IL2RG/NCKAP1L/PTPRC/CD300A/IL2RB/DOCK2/FGR/C2/C4B/C4A/CCL2/HCK		13
	BP	GO:0060333	interferon-gamma-mediated signaling pathway	13/352	91/17913	2.5182e-08	7.622e-07	5.66046e-07	HLA-DPB1/HLA-DRA/IRF8/HLA-DPA1/HLA-DRB1/IFI30/FCGR1A/HLA-DQA1/VCAM1/GBP1/HCK/HLA-DRB5/HLA-DQA2		13
	BP	GO:0002703	regulation of leukocyte mediated immunity	18/352	185/17913	2.69476e-08	8.0927e-07	6.01002e-07	SASH3/FCGR2B/TNFRSF1B/PTPRC/CD300A/ITGB2/LILRB1/WAS/FOXP3/FCER1G/HAVCR2/LAG3/SLAMF6/BTK/FGR/ITGAM/RAC2/IL7R		18
	BP	GO:0032623	interleukin-2 production	11/352	62/17913	2.99652e-08	8.92916e-07	6.63122e-07	CD3E/SASH3/PTPRC/FOXP3/CD4/FCER1G/HAVCR2/LAG3/CD86/VSIG4/GBP1		11
	BP	GO:0002577	regulation of antigen processing and presentation	7/352	19/17913	4.38417e-08	1.29637e-06	9.62742e-07	FCGR2B/CD74/FGL2/LILRB2/WAS/HLA-DOA/CCL19		7
	BP	GO:0002819	regulation of adaptive immune response	16/352	150/17913	4.43612e-08	1.30171e-06	9.66714e-07	SASH3/FCGR2B/TNFRSF1B/CD48/PTPRC/LILRB1/SAMSN1/WAS/FOXP3/CD4/FCER1G/HAVCR2/BTK/TNFSF13B/CCL19/IL7R		16
	BP	GO:0001909	leukocyte mediated cytotoxicity	13/352	97/17913	5.50595e-08	1.6034e-06	1.19076e-06	FCGR2B/TYROBP/PTPRC/GZMB/LILRB1/SLAMF7/HAVCR2/LAG3/SLAMF6/CORO1A/PRF1/ITGAM/IL7R		13
	BP	GO:0045582	positive regulation of T cell differentiation	12/352	83/17913	7.61431e-08	2.20071e-06	1.63435e-06	SASH3/CD74/CD27/NCKAP1L/PTPRC/LILRB2/FOXP3/LILRB4/CD86/IL2RA/CCL19/IL7R		12
	BP	GO:0006911	phagocytosis, engulfment	9/352	41/17913	7.93865e-08	2.27733e-06	1.69125e-06	AIF1/FCGR2B/NCKAP1L/CD300A/ITGB2/FCER1G/FCGR1A/ITGAM/MSR1		9
	BP	GO:0032663	regulation of interleukin-2 production	10/352	54/17913	8.38949e-08	2.38883e-06	1.77406e-06	CD3E/SASH3/PTPRC/FOXP3/CD4/HAVCR2/LAG3/CD86/VSIG4/GBP1		10
	BP	GO:0002573	myeloid leukocyte differentiation	18/352	201/17913	9.67327e-08	2.73412e-06	2.03049e-06	SPI1/CD74/TYROBP/EVI2B/INPP5D/LILRB1/CSF1R/CD4/C1QC/GPR183/FCER1G/HCLS1/LILRB4/CCR1/CSF1/RASSF2/CCL19/FBN1		18
	BP	GO:0032609	interferon-gamma production	13/352	105/17913	1.43193e-07	4.01776e-06	2.98378e-06	CD3E/SASH3/HLA-DPB1/CD2/CD14/SPN/IRF8/LILRB1/HLA-DPA1/FOXP3/HAVCR2/SLAMF6/AXL		13
	BP	GO:0002399	MHC class II protein complex assembly	4/352	4/17913	1.46627e-07	4.05868e-06	3.01417e-06	HLA-DMB/HLA-DRA/HLA-DMA/HLA-DRB1		4
	BP	GO:0050777	negative regulation of immune response	15/352	143/17913	1.46763e-07	4.05868e-06	3.01417e-06	FCGR2B/PTPRC/CD300A/INPP5D/LILRB1/SAMSN1/FOXP3/HAVCR2/SLAMF8/SERPING1/IL2RA/CTLA4/VSIG4/IL7R/MMP12		15
	BP	GO:0045058	T cell selection	9/352	45/17913	1.87366e-07	5.14453e-06	3.82058e-06	CD3E/CD3D/CD74/SPN/PTPRC/DOCK2/FOXP3/CD4/SLAMF6		9
	BP	GO:0010758	regulation of macrophage chemotaxis	7/352	23/17913	1.99324e-07	5.43405e-06	4.03559e-06	C3AR1/SLAMF8/CMKLR1/CSF1/RARRES2/CCL5/C5AR1		7
	BP	GO:0045123	cellular extravasation	10/352	59/17913	2.01874e-07	5.46481e-06	4.05843e-06	SELPLG/JAML/SPN/ITGB2/SELL/VCAM1/CCL2/PECAM1/CXCL12/THY1		10
	BP	GO:0002237	response to molecule of bacterial origin	22/352	309/17913	2.19586e-07	5.90271e-06	4.38363e-06	CD14/FCGR2B/TNFRSF1B/IL10RA/LILRB2/CCR5/IRF8/LILRB1/HAVCR2/LY86/CSF2RB/C4B/CCL5/VCAM1/IDO1/MRC1/CCL2/C5AR1/VIM/HCK/AXL/DCN		22
	BP	GO:0010759	positive regulation of macrophage chemotaxis	6/352	15/17913	2.37801e-07	6.26792e-06	4.65486e-06	C3AR1/CMKLR1/CSF1/RARRES2/CCL5/C5AR1		6
	BP	GO:0030593	neutrophil chemotaxis	10/352	60/17913	2.38064e-07	6.26792e-06	4.65486e-06	JAML/CD74/NCKAP1L/ITGB2/C3AR1/PREX1/CCL19/CSF3R/C5AR1/RAC2		10
	BP	GO:0050766	positive regulation of phagocytosis	10/352	60/17913	2.38064e-07	6.26792e-06	4.65486e-06	FCGR2B/IL2RG/NCKAP1L/PTPRC/IL2RB/DOCK2/C2/C4B/C4A/CCL2		10
	BP	GO:0032649	regulation of interferon-gamma production	12/352	93/17913	2.74654e-07	7.18211e-06	5.33377e-06	CD3E/SASH3/HLA-DPB1/CD2/CD14/IRF8/LILRB1/HLA-DPA1/FOXP3/HAVCR2/SLAMF6/AXL		12
	BP	GO:0002407	dendritic cell chemotaxis	7/352	24/17913	2.76672e-07	7.18599e-06	5.33666e-06	CCR5/GPR183/SLAMF8/CCR1/CCL19/CCL5/CXCR4		7
	BP	GO:0048246	macrophage chemotaxis	8/352	35/17913	3.04147e-07	7.84657e-06	5.82724e-06	C3AR1/SLAMF8/CMKLR1/CSF1/RARRES2/CCL5/CCL2/C5AR1		8
	BP	GO:0048872	homeostasis of number of cells	19/352	241/17913	3.16466e-07	8.10998e-06	6.02286e-06	SASH3/SPI1/CD74/NCKAP1L/INPP5D/FOXP3/GPR183/FCER1G/IKZF1/HCLS1/DOCK10/TNFSF13B/CORO1A/IL2RA/CSF1/RASSF2/AXL/SLC40A1/IL7R		19
	BP	GO:0046631	alpha-beta T cell activation	14/352	133/17913	3.66786e-07	9.33725e-06	6.93429e-06	CD3E/SASH3/RASAL3/NCKAP1L/SPN/PTPRC/CD300A/LILRB1/DOCK2/FOXP3/GPR183/SLAMF6/CD86/CCL19		14
	BP	GO:0042116	macrophage activation	12/352	96/17913	3.90677e-07	9.88e-06	7.33736e-06	AIF1/FCGR2B/CD74/CST7/TYROBP/PTPRC/C1QA/ITGB2/HAVCR2/VSIG4/ITGAM/C5AR1		12
	BP	GO:0018108	peptidyl-tyrosine phosphorylation	23/352	346/17913	3.93836e-07	9.89481e-06	7.34836e-06	CD3E/CD74/PTPRC/CD300A/ITGB2/SAMSN1/CSF1R/CD4/HCLS1/FCGR1A/BTK/FGR/LCK/CCL5/ENPP2/PECAM1/PDGFRA/HCK/PDGFRB/AXL/IGF2/SFRP2/THY1		23
	BP	GO:0002822	regulation of adaptive immune response based on somatic recombination of immune receptors built from immunoglobulin superfamily domains	14/352	135/17913	4.41075e-07	1.10097e-05	8.17632e-06	SASH3/FCGR2B/TNFRSF1B/PTPRC/LILRB1/WAS/FOXP3/CD4/FCER1G/HAVCR2/BTK/TNFSF13B/CCL19/IL7R		14
	BP	GO:0018212	peptidyl-tyrosine modification	23/352	349/17913	4.58289e-07	1.13656e-05	8.4406e-06	CD3E/CD74/PTPRC/CD300A/ITGB2/SAMSN1/CSF1R/CD4/HCLS1/FCGR1A/BTK/FGR/LCK/CCL5/ENPP2/PECAM1/PDGFRA/HCK/PDGFRB/AXL/IGF2/SFRP2/THY1		23
	BP	GO:0099024	plasma membrane invagination	9/352	50/17913	4.85837e-07	1.19715e-05	8.89061e-06	AIF1/FCGR2B/NCKAP1L/CD300A/ITGB2/FCER1G/FCGR1A/ITGAM/MSR1		9
	BP	GO:1903557	positive regulation of tumor necrosis factor superfamily cytokine production	11/352	81/17913	5.1233e-07	1.24972e-05	9.28105e-06	SASH3/CD2/CD14/TYROBP/SPN/PTPRC/CYBB/FCER1G/HAVCR2/CD86/CCL19		11
	BP	GO:0002761	regulation of myeloid leukocyte differentiation	13/352	117/17913	5.13674e-07	1.24972e-05	9.28105e-06	CD74/TYROBP/EVI2B/INPP5D/LILRB1/CD4/C1QC/HCLS1/LILRB4/CCR1/CSF1/RASSF2/FBN1		13
	BP	GO:1902106	negative regulation of leukocyte differentiation	12/352	99/17913	5.48402e-07	1.32582e-05	9.84619e-06	FCGR2B/CD74/INPP5D/LILRB1/TMEM176B/FOXP3/C1QC/TMEM176A/LAG3/LILRB4/CTLA4/FBN1		12
	BP	GO:0002643	regulation of tolerance induction	6/352	17/17913	5.68757e-07	1.36644e-05	1.01478e-05	CD3E/LILRB2/FOXP3/HAVCR2/IL2RA/IDO1		6
	BP	GO:0031341	regulation of cell killing	11/352	82/17913	5.81434e-07	1.38822e-05	1.03096e-05	FCGR2B/TYROBP/PTPRC/LILRB1/HAVCR2/LAG3/SLAMF6/PRF1/CFH/ITGAM/IL7R		11
	BP	GO:0043030	regulation of macrophage activation	10/352	66/17913	6.00077e-07	1.42389e-05	1.05745e-05	FCGR2B/CD74/CST7/PTPRC/C1QA/ITGB2/HAVCR2/VSIG4/ITGAM/C5AR1		10
	BP	GO:0002664	regulation of T cell tolerance induction	5/352	10/17913	6.61918e-07	1.55623e-05	1.15573e-05	CD3E/LILRB2/FOXP3/IL2RA/IDO1		5
	BP	GO:0045088	regulation of innate immune response	26/352	440/17913	6.63947e-07	1.55623e-05	1.15573e-05	CD14/FCGR2B/MNDA/CD300A/ITGB2/LILRB1/CTSS/FCER1G/HAVCR2/LAG3/SLAMF8/CLEC10A/SLAMF6/BTK/FGR/SERPING1/CCL5/GBP5/CD209/VSIG4/FCN1/APOE/ITGAM/CTSK/HCK/MMP12		26
	BP	GO:0036336	dendritic cell migration	7/352	27/17913	6.74724e-07	1.5719e-05	1.16737e-05	CCR5/GPR183/SLAMF8/CCR1/CCL19/CCL5/CXCR4		7
	BP	GO:0050663	cytokine secretion	18/352	230/17913	7.22584e-07	1.67326e-05	1.24264e-05	AIF1/CD2/CD14/FCGR2B/TNFRSF1B/LILRB1/CSF1R/FOXP3/LCP2/HAVCR2/FGR/SRGN/CCL19/GBP5/FCN1/GBP1/CHI3L1/MMP12		18
	BP	GO:0001776	leukocyte homeostasis	11/352	84/17913	7.44725e-07	1.71421e-05	1.27305e-05	CD74/NCKAP1L/FOXP3/GPR183/FCER1G/DOCK10/TNFSF13B/CORO1A/IL2RA/AXL/SLC40A1		11
	BP	GO:0045807	positive regulation of endocytosis	14/352	141/17913	7.51859e-07	1.72033e-05	1.2776e-05	CD14/FCGR2B/IL2RG/NCKAP1L/PTPRC/IL2RB/DOCK2/C2/CCL19/C4B/C4A/CCL2/APOE/AXL		14
	BP	GO:0006968	cellular defense response	9/352	53/17913	8.15907e-07	1.84491e-05	1.37012e-05	TYROBP/MNDA/SPN/LILRB2/CCR5/PRF1/CXCL9/C5AR1/GNLY		9
	BP	GO:0042130	negative regulation of T cell proliferation	9/352	53/17913	8.15907e-07	1.84491e-05	1.37012e-05	SPN/LILRB2/LILRB1/FOXP3/HAVCR2/IL2RA/CTLA4/IDO1/VSIG4		9
	BP	GO:0030100	regulation of endocytosis	19/352	262/17913	1.13017e-06	2.54058e-05	1.88675e-05	CD14/FCGR2B/IL2RG/NCKAP1L/PTPRC/CD300A/IL2RB/LILRB1/DOCK2/FGR/C2/CCL19/C4B/C4A/CCL2/APOE/HCK/APOC1/AXL		19
	BP	GO:0045076	regulation of interleukin-2 biosynthetic process	6/352	19/17913	1.20608e-06	2.69544e-05	2.00176e-05	CD3E/PTPRC/FOXP3/CD4/LAG3/CD86		6
	BP	GO:0022408	negative regulation of cell-cell adhesion	15/352	169/17913	1.2793e-06	2.84257e-05	2.11102e-05	FCGR2B/CD74/SPN/LILRB2/CD300A/TIGIT/LILRB1/FOXP3/HAVCR2/LAG3/IL2RA/CTLA4/IDO1/VSIG4/CXCL12		15
	BP	GO:0097028	dendritic cell differentiation	8/352	43/17913	1.6339e-06	3.60961e-05	2.68067e-05	FCGR2B/SPI1/LILRB2/LILRB1/TMEM176B/TMEM176A/CCL19/AXL		8
	BP	GO:0032496	response to lipopolysaccharide	20/352	295/17913	1.68496e-06	3.70104e-05	2.74857e-05	CD14/TNFRSF1B/IL10RA/LILRB2/CCR5/IRF8/LILRB1/HAVCR2/LY86/CSF2RB/CCL5/VCAM1/IDO1/MRC1/CCL2/C5AR1/VIM/HCK/AXL/DCN		20
	BP	GO:1905523	positive regulation of macrophage migration	6/352	20/17913	1.69454e-06	3.70104e-05	2.74857e-05	C3AR1/CMKLR1/CSF1/RARRES2/CCL5/C5AR1		6
	BP	GO:0042035	regulation of cytokine biosynthetic process	12/352	110/17913	1.71986e-06	3.7235e-05	2.76525e-05	CD3E/TYROBP/SPN/PTPRC/INPP5D/LILRB1/FOXP3/CD4/CYBB/LTB/LAG3/CD86		12
	BP	GO:0031589	cell-substrate adhesion	21/352	322/17913	1.7242e-06	3.7235e-05	2.76525e-05	CD3E/FERMT3/ITGB2/SPOCK2/ITGAL/CORO1A/PARVG/PREX1/CSF1/SIGLEC1/FBLN5/VCAM1/PECAM1/GBP1/FBLN1/RAC2/AXL/ABI3BP/THY1/MMP12/COL8A1		21
	BP	GO:0010324	membrane invagination	9/352	58/17913	1.79828e-06	3.86179e-05	2.86795e-05	AIF1/FCGR2B/NCKAP1L/CD300A/ITGB2/FCER1G/FCGR1A/ITGAM/MSR1		9
	BP	GO:0002517	T cell tolerance induction	5/352	12/17913	2.01383e-06	4.27688e-05	3.17622e-05	CD3E/LILRB2/FOXP3/IL2RA/IDO1		5
	BP	GO:2001198	regulation of dendritic cell differentiation	5/352	12/17913	2.01383e-06	4.27688e-05	3.17622e-05	FCGR2B/LILRB2/LILRB1/TMEM176B/TMEM176A		5
	BP	GO:2001199	negative regulation of dendritic cell differentiation	4/352	6/17913	2.13158e-06	4.50209e-05	3.34347e-05	FCGR2B/LILRB1/TMEM176B/TMEM176A		4
	BP	GO:0030183	B cell differentiation	12/352	113/17913	2.29229e-06	4.81505e-05	3.57589e-05	FCGR2B/CD27/NCKAP1L/PTPRC/INPP5D/GPR183/SLAMF8/ITM2A/DOCK10/BTK/CD79A/VCAM1		12
	BP	GO:0007229	integrin-mediated signaling pathway	11/352	94/17913	2.32389e-06	4.82866e-05	3.58599e-05	FERMT3/TYROBP/ITGB2/ITGAL/FCER1G/FGR/PLEK/ITGAX/ITGAM/HCK/THY1		11
	BP	GO:0030316	osteoclast differentiation	11/352	94/17913	2.32389e-06	4.82866e-05	3.58599e-05	TYROBP/INPP5D/LILRB1/CSF1R/GPR183/FCER1G/LILRB4/CCR1/CSF1/RASSF2/FBN1		11
	BP	GO:0043368	positive T cell selection	7/352	32/17913	2.34998e-06	4.83179e-05	3.58832e-05	CD3D/CD74/SPN/PTPRC/DOCK2/FOXP3/SLAMF6		7
	BP	GO:1903555	regulation of tumor necrosis factor superfamily cytokine production	14/352	155/17913	2.35053e-06	4.83179e-05	3.58832e-05	SASH3/CD2/CD14/TYROBP/SPN/PTPRC/LILRB1/FOXP3/CYBB/FCER1G/HAVCR2/CD86/CCL19/AXL		14
	BP	GO:0002706	regulation of lymphocyte mediated immunity	13/352	136/17913	2.87148e-06	5.87125e-05	4.36027e-05	SASH3/FCGR2B/TNFRSF1B/PTPRC/LILRB1/WAS/FOXP3/FCER1G/HAVCR2/LAG3/SLAMF6/BTK/IL7R		13
	BP	GO:0032760	positive regulation of tumor necrosis factor production	10/352	78/17913	2.9045e-06	5.90736e-05	4.38708e-05	SASH3/CD2/CD14/TYROBP/SPN/PTPRC/CYBB/FCER1G/HAVCR2/CCL19		10
	BP	GO:0002698	negative regulation of immune effector process	12/352	116/17913	3.02675e-06	6.1236e-05	4.54767e-05	FCGR2B/FGL2/PTPRC/CD300A/LILRB1/FOXP3/HAVCR2/SLAMF8/SERPING1/IL2RA/VSIG4/IL7R		12
	BP	GO:0042094	interleukin-2 biosynthetic process	6/352	22/17913	3.15532e-06	6.35029e-05	4.71603e-05	CD3E/PTPRC/FOXP3/CD4/LAG3/CD86		6
	BP	GO:0032729	positive regulation of interferon-gamma production	9/352	62/17913	3.19717e-06	6.40099e-05	4.75368e-05	CD3E/SASH3/HLA-DPB1/CD2/CD14/IRF8/HLA-DPA1/HAVCR2/SLAMF6		9
	BP	GO:0071216	cellular response to biotic stimulus	16/352	206/17913	3.31004e-06	6.59264e-05	4.89601e-05	CD14/FCGR2B/TNFRSF1B/LILRB2/CCR5/IRF8/LILRB1/HAVCR2/BTK/LY86/CCL5/MRC1/CCL2/VIM/HCK/AXL		16
	BP	GO:0071219	cellular response to molecule of bacterial origin	15/352	183/17913	3.46386e-06	6.86344e-05	5.09712e-05	CD14/FCGR2B/TNFRSF1B/LILRB2/CCR5/IRF8/LILRB1/HAVCR2/LY86/CCL5/MRC1/CCL2/VIM/HCK/AXL		15
	BP	GO:1902622	regulation of neutrophil migration	7/352	34/17913	3.63111e-06	7.15795e-05	5.31583e-05	CD74/NCKAP1L/C3AR1/SLAMF8/CCL19/C5AR1/RAC2		7
	BP	GO:0030101	natural killer cell activation	9/352	63/17913	3.66619e-06	7.18505e-05	5.33596e-05	CD2/TYROBP/PTPRC/ITGB2/IL21R/SLAMF7/HAVCR2/CORO1A/AXL		9
	BP	GO:0071706	tumor necrosis factor superfamily cytokine production	14/352	161/17913	3.68224e-06	7.18505e-05	5.33596e-05	SASH3/CD2/CD14/TYROBP/SPN/PTPRC/LILRB1/FOXP3/CYBB/FCER1G/HAVCR2/CD86/CCL19/AXL		14
	BP	GO:0032653	regulation of interleukin-10 production	8/352	48/17913	3.90321e-06	7.57775e-05	5.62759e-05	SASH3/FCGR2B/TYROBP/TIGIT/LILRB1/FOXP3/FCER1G/IDO1		8
	BP	GO:0001910	regulation of leukocyte mediated cytotoxicity	9/352	64/17913	4.19312e-06	8.02959e-05	5.96316e-05	FCGR2B/TYROBP/PTPRC/LILRB1/HAVCR2/LAG3/SLAMF6/ITGAM/IL7R		9
	BP	GO:0032703	negative regulation of interleukin-2 production	6/352	23/17913	4.19862e-06	8.02959e-05	5.96316e-05	PTPRC/FOXP3/HAVCR2/LAG3/VSIG4/GBP1		6
	BP	GO:0032753	positive regulation of interleukin-4 production	6/352	23/17913	4.19862e-06	8.02959e-05	5.96316e-05	CD3E/SASH3/FOXP3/FCER1G/HAVCR2/CD86		6
	BP	GO:0042089	cytokine biosynthetic process	12/352	120/17913	4.32484e-06	8.23004e-05	6.11202e-05	CD3E/TYROBP/SPN/PTPRC/INPP5D/LILRB1/FOXP3/CD4/CYBB/LTB/LAG3/CD86		12
	BP	GO:0042107	cytokine metabolic process	12/352	121/17913	4.71743e-06	8.93291e-05	6.634e-05	CD3E/TYROBP/SPN/PTPRC/INPP5D/LILRB1/FOXP3/CD4/CYBB/LTB/LAG3/CD86		12
	BP	GO:0001915	negative regulation of T cell mediated cytotoxicity	4/352	7/17913	4.89647e-06	9.04906e-05	6.72026e-05	FCGR2B/PTPRC/LILRB1/IL7R		4
	BP	GO:0002396	MHC protein complex assembly	4/352	7/17913	4.89647e-06	9.04906e-05	6.72026e-05	HLA-DMB/HLA-DRA/HLA-DMA/HLA-DRB1		4
	BP	GO:0002666	positive regulation of T cell tolerance induction	4/352	7/17913	4.89647e-06	9.04906e-05	6.72026e-05	CD3E/LILRB2/FOXP3/IDO1		4
	BP	GO:2000427	positive regulation of apoptotic cell clearance	4/352	7/17913	4.89647e-06	9.04906e-05	6.72026e-05	C2/C4B/C4A/CCL2		4
	BP	GO:2000669	negative regulation of dendritic cell apoptotic process	4/352	7/17913	4.89647e-06	9.04906e-05	6.72026e-05	LILRB1/CCL19/AXL/CXCL12		4
	BP	GO:0001774	microglial cell activation	8/352	50/17913	5.36665e-06	9.77697e-05	7.26084e-05	AIF1/CST7/TYROBP/PTPRC/C1QA/ITGB2/ITGAM/C5AR1		8
	BP	GO:0002269	leukocyte activation involved in inflammatory response	8/352	50/17913	5.36665e-06	9.77697e-05	7.26084e-05	AIF1/CST7/TYROBP/PTPRC/C1QA/ITGB2/ITGAM/C5AR1		8
	BP	GO:1905517	macrophage migration	8/352	50/17913	5.36665e-06	9.77697e-05	7.26084e-05	C3AR1/SLAMF8/CMKLR1/CSF1/RARRES2/CCL5/CCL2/C5AR1		8
	BP	GO:1905521	regulation of macrophage migration	7/352	36/17913	5.44731e-06	9.8771e-05	7.33521e-05	C3AR1/SLAMF8/CMKLR1/CSF1/RARRES2/CCL5/C5AR1		7
	BP	GO:0090023	positive regulation of neutrophil chemotaxis	6/352	24/17913	5.50593e-06	9.93652e-05	7.37933e-05	CD74/NCKAP1L/C3AR1/CCL19/C5AR1/RAC2		6
	BP	GO:0002440	production of molecular mediator of immune response	15/352	191/17913	5.85837e-06	0.000105232	7.815e-05	SASH3/FCGR2B/TNFRSF1B/CD74/FGL2/PTPRC/LILRB1/TNFRSF4/FOXP3/FCER1G/ITM2A/MZB1/BTK/TNFSF13B/IL7R		15
	BP	GO:0032613	interleukin-10 production	8/352	51/17913	6.25722e-06	0.000111355	8.26978e-05	SASH3/FCGR2B/TYROBP/TIGIT/LILRB1/FOXP3/FCER1G/IDO1		8
	BP	GO:0070098	chemokine-mediated signaling pathway	8/352	51/17913	6.25722e-06	0.000111355	8.26978e-05	CXCR6/CCR5/CXCR3/CCR1/CMKLR1/CCL5/CXCR4/CXCL12		8
	BP	GO:0090025	regulation of monocyte chemotaxis	6/352	25/17913	7.12534e-06	0.00012622	9.37371e-05	AIF1/SLAMF8/CCR1/PLA2G7/CCL5/CXCL12		6
	BP	GO:0002886	regulation of myeloid leukocyte mediated immunity	8/352	52/17913	7.2696e-06	0.000128097	9.51311e-05	FCGR2B/CD300A/ITGB2/FCER1G/BTK/FGR/ITGAM/RAC2		8
	BP	GO:0030099	myeloid cell differentiation	23/352	411/17913	7.29794e-06	0.000128097	9.51311e-05	SPI1/CD74/TYROBP/NCKAP1L/EVI2B/INPP5D/IRF8/LILRB1/CSF1R/CD4/C1QC/GPR183/FCER1G/IKZF1/HCLS1/LILRB4/FLI1/CCR1/CSF1/RASSF2/CCL19/CSF3R/FBN1		23
	BP	GO:0001810	regulation of type I hypersensitivity	3/352	3/17913	7.52464e-06	0.000130291	9.67606e-05	FCGR2B/FCER1G/BTK		3
	BP	GO:0002503	peptide antigen assembly with MHC class II protein complex	3/352	3/17913	7.52464e-06	0.000130291	9.67606e-05	HLA-DMB/HLA-DRA/HLA-DMA		3
	BP	GO:0016068	type I hypersensitivity	3/352	3/17913	7.52464e-06	0.000130291	9.67606e-05	FCGR2B/FCER1G/BTK		3
	BP	GO:0043277	apoptotic cell clearance	7/352	38/17913	7.96195e-06	0.000137246	0.000101925	TYROBP/C2/C4B/C4A/CCL2/FCN1/AXL		7
	BP	GO:0050853	B cell receptor signaling pathway	8/352	53/17913	8.41692e-06	0.00014444	0.000107268	FCGR2B/MNDA/NCKAP1L/PTPRC/CD300A/BTK/CD79A/CTLA4		8
	BP	GO:0050871	positive regulation of B cell activation	9/352	70/17913	8.92798e-06	0.00015253	0.000113276	CD74/CD27/NCKAP1L/PTPRC/INPP5D/TNFRSF4/GPR183/BTK/TNFSF13B		9
	BP	GO:0002507	tolerance induction	6/352	26/17913	9.11044e-06	0.000153883	0.000114281	CD3E/LILRB2/FOXP3/HAVCR2/IL2RA/IDO1		6
	BP	GO:0071624	positive regulation of granulocyte chemotaxis	6/352	26/17913	9.11044e-06	0.000153883	0.000114281	CD74/NCKAP1L/C3AR1/CCL19/C5AR1/RAC2		6
	BP	GO:0032680	regulation of tumor necrosis factor production	13/352	151/17913	9.12729e-06	0.000153883	0.000114281	SASH3/CD2/CD14/TYROBP/SPN/PTPRC/LILRB1/FOXP3/CYBB/FCER1G/HAVCR2/CCL19/AXL		13
	BP	GO:0071222	cellular response to lipopolysaccharide	14/352	176/17913	1.03462e-05	0.000173671	0.000128977	CD14/TNFRSF1B/LILRB2/CCR5/IRF8/LILRB1/HAVCR2/LY86/CCL5/MRC1/CCL2/VIM/HCK/AXL		14
	BP	GO:0098542	defense response to other organism	25/352	481/17913	1.05114e-05	0.000175677	0.000130466	RNASE6/MPEG1/FGL2/SPN/PTPRC/IRF8/LILRB1/STAB1/CD4/HAVCR2/SLAMF8/FGR/PRF1/IL2RA/IGKV3-20/IGHM/LYZ/CXCL13/RARRES2/CXCL9/GBP1/APOBEC3G/C5AR1/GNLY/MMP12		25
	BP	GO:0046634	regulation of alpha-beta T cell activation	10/352	90/17913	1.07197e-05	0.000178383	0.000132476	CD3E/SASH3/RASAL3/NCKAP1L/PTPRC/CD300A/LILRB1/FOXP3/CD86/CCL19		10
	BP	GO:0050707	regulation of cytokine secretion	15/352	201/17913	1.08603e-05	0.000179944	0.000133635	AIF1/CD2/CD14/FCGR2B/TNFRSF1B/LILRB1/CSF1R/FOXP3/HAVCR2/FGR/SRGN/CCL19/FCN1/GBP1/MMP12		15
	BP	GO:0032673	regulation of interleukin-4 production	6/352	27/17913	1.15206e-05	0.000189254	0.000140549	CD3E/SASH3/FOXP3/FCER1G/HAVCR2/CD86		6
	BP	GO:1902624	positive regulation of neutrophil migration	6/352	27/17913	1.15206e-05	0.000189254	0.000140549	CD74/NCKAP1L/C3AR1/CCL19/C5AR1/RAC2		6
	BP	GO:0032640	tumor necrosis factor production	13/352	155/17913	1.212e-05	0.000198252	0.000147231	SASH3/CD2/CD14/TYROBP/SPN/PTPRC/LILRB1/FOXP3/CYBB/FCER1G/HAVCR2/CCL19/AXL		13
	BP	GO:0002578	negative regulation of antigen processing and presentation	4/352	9/17913	1.70847e-05	0.000278278	0.000206662	FCGR2B/FGL2/LILRB2/HLA-DOA		4
	BP	GO:0150076	neuroinflammatory response	9/352	76/17913	1.7637e-05	0.000286062	0.000212443	AIF1/TNFRSF1B/CST7/TYROBP/PTPRC/C1QA/ITGB2/ITGAM/C5AR1		9
	BP	GO:0043300	regulation of leukocyte degranulation	7/352	43/17913	1.86854e-05	0.000301793	0.000224126	FCGR2B/CD300A/ITGB2/FCER1G/FGR/ITGAM/RAC2		7
	BP	GO:0061900	glial cell activation	8/352	59/17913	1.90076e-05	0.000304439	0.000226091	AIF1/CST7/TYROBP/PTPRC/C1QA/ITGB2/ITGAM/C5AR1		8
	BP	GO:0072678	T cell migration	8/352	59/17913	1.90076e-05	0.000304439	0.000226091	AIF1/SPN/GPR183/CXCR3/CXCL13/CCL5/CCL2/CXCL12		8
	BP	GO:0001911	negative regulation of leukocyte mediated cytotoxicity	5/352	18/17913	1.97666e-05	0.000312686	0.000232215	FCGR2B/PTPRC/LILRB1/HAVCR2/IL7R		5
	BP	GO:0032693	negative regulation of interleukin-10 production	5/352	18/17913	1.97666e-05	0.000312686	0.000232215	FCGR2B/TYROBP/LILRB1/FOXP3/IDO1		5
	BP	GO:0090026	positive regulation of monocyte chemotaxis	5/352	18/17913	1.97666e-05	0.000312686	0.000232215	AIF1/CCR1/PLA2G7/CCL5/CXCL12		5
	BP	GO:0002260	lymphocyte homeostasis	8/352	60/17913	2.15608e-05	0.00033691	0.000250205	CD74/NCKAP1L/FOXP3/DOCK10/TNFSF13B/CORO1A/IL2RA/SLC40A1		8
	BP	GO:1990868	response to chemokine	8/352	60/17913	2.15608e-05	0.00033691	0.000250205	CXCR6/CCR5/CXCR3/CCR1/CMKLR1/CCL5/CXCR4/CXCL12		8
	BP	GO:1990869	cellular response to chemokine	8/352	60/17913	2.15608e-05	0.00033691	0.000250205	CXCR6/CCR5/CXCR3/CCR1/CMKLR1/CCL5/CXCR4/CXCL12		8
	BP	GO:0002548	monocyte chemotaxis	7/352	44/17913	2.18491e-05	0.000340032	0.000252524	AIF1/SLAMF8/CCR1/PLA2G7/CCL5/CCL2/CXCL12		7
	BP	GO:0090022	regulation of neutrophil chemotaxis	6/352	30/17913	2.1988e-05	0.000340814	0.000253104	CD74/NCKAP1L/C3AR1/CCL19/C5AR1/RAC2		6
	BP	GO:0002377	immunoglobulin production	10/352	98/17913	2.28432e-05	0.000352648	0.000261893	FCGR2B/FGL2/PTPRC/TNFRSF4/FOXP3/ITM2A/MZB1/BTK/TNFSF13B/IL7R		10
	BP	GO:0002709	regulation of T cell mediated immunity	8/352	61/17913	2.43956e-05	0.000370659	0.000275269	SASH3/FCGR2B/TNFRSF1B/PTPRC/LILRB1/WAS/FOXP3/IL7R		8
	BP	GO:0033627	cell adhesion mediated by integrin	8/352	61/17913	2.43956e-05	0.000370659	0.000275269	CD3E/FERMT3/NCKAP1L/CXCL13/CCL5/SFRP2/CYP1B1/FBN1		8
	BP	GO:0034113	heterotypic cell-cell adhesion	8/352	61/17913	2.43956e-05	0.000370659	0.000275269	CD2/PTPRC/LILRB2/ITGB2/LCK/ITGAX/VCAM1/THY1		8
	BP	GO:0046635	positive regulation of alpha-beta T cell activation	8/352	61/17913	2.43956e-05	0.000370659	0.000275269	CD3E/SASH3/RASAL3/NCKAP1L/PTPRC/FOXP3/CD86/CCL19		8
	BP	GO:0002820	negative regulation of adaptive immune response	7/352	45/17913	2.54416e-05	0.00038352	0.00028482	FCGR2B/PTPRC/LILRB1/SAMSN1/FOXP3/HAVCR2/IL7R		7
	BP	GO:0033628	regulation of cell adhesion mediated by integrin	7/352	45/17913	2.54416e-05	0.00038352	0.00028482	CD3E/FERMT3/NCKAP1L/CXCL13/CCL5/SFRP2/CYP1B1		7
	BP	GO:0002544	chronic inflammatory response	5/352	19/17913	2.63953e-05	0.00039327	0.000292061	FOXP3/CXCL13/CCL5/VCAM1/IDO1		5
	BP	GO:0002710	negative regulation of T cell mediated immunity	5/352	19/17913	2.63953e-05	0.00039327	0.000292061	FCGR2B/PTPRC/LILRB1/FOXP3/IL7R		5
	BP	GO:0045061	thymic T cell selection	5/352	19/17913	2.63953e-05	0.00039327	0.000292061	CD3E/CD3D/CD74/PTPRC/DOCK2		5
	BP	GO:1903978	regulation of microglial cell activation	6/352	31/17913	2.6817e-05	0.000396509	0.000294467	CST7/PTPRC/C1QA/ITGB2/ITGAM/C5AR1		6
	BP	GO:0046718	viral entry into host cell	11/352	121/17913	2.6819e-05	0.000396509	0.000294467	SELPLG/CD74/CCR5/TNFRSF4/CD4/CD86/CD209/MRC1/FCN1/CXCR4/AXL		11
	BP	GO:0002645	positive regulation of tolerance induction	4/352	10/17913	2.80332e-05	0.00040818	0.000303134	CD3E/LILRB2/FOXP3/IDO1		4
	BP	GO:0045060	negative thymic T cell selection	4/352	10/17913	2.80332e-05	0.00040818	0.000303134	CD3E/CD74/PTPRC/DOCK2		4
	BP	GO:0098883	synapse pruning	4/352	10/17913	2.80332e-05	0.00040818	0.000303134	C1QA/C1QB/C1QC/ITGAM		4
	BP	GO:2000425	regulation of apoptotic cell clearance	4/352	10/17913	2.80332e-05	0.00040818	0.000303134	C2/C4B/C4A/CCL2		4
	BP	GO:0042742	defense response to bacterium	16/352	245/17913	2.92761e-05	0.000423072	0.000314193	RNASE6/MPEG1/SPN/IRF8/STAB1/CD4/HAVCR2/SLAMF8/FGR/IGKV3-20/IGHM/LYZ/CXCL13/RARRES2/C5AR1/GNLY		16
	BP	GO:0050730	regulation of peptidyl-tyrosine phosphorylation	16/352	245/17913	2.92761e-05	0.000423072	0.000314193	CD3E/CD74/PTPRC/CD300A/ITGB2/SAMSN1/CSF1R/CD4/HCLS1/FCGR1A/CCL5/ENPP2/PECAM1/IGF2/SFRP2/THY1		16
	BP	GO:0060627	regulation of vesicle-mediated transport	24/352	480/17913	2.96361e-05	0.000426672	0.000316867	CD14/FCGR2B/IL2RG/NCKAP1L/PTPRC/CD300A/IL2RB/ITGB2/LILRB1/DOCK2/FCER1G/FGR/CORO1A/C2/CCL19/C4B/C4A/CCL2/APOE/ITGAM/HCK/APOC1/RAC2/AXL		24
	BP	GO:0042108	positive regulation of cytokine biosynthetic process	8/352	63/17913	3.10081e-05	0.000444758	0.000330298	CD3E/TYROBP/SPN/PTPRC/CD4/CYBB/LTB/CD86		8
	BP	GO:0032633	interleukin-4 production	6/352	32/17913	3.24632e-05	0.000463898	0.000344513	CD3E/SASH3/FOXP3/FCER1G/HAVCR2/CD86		6
	BP	GO:0033630	positive regulation of cell adhesion mediated by integrin	5/352	20/17913	3.46289e-05	0.000493013	0.000366135	CD3E/NCKAP1L/CXCL13/CCL5/SFRP2		5
	BP	GO:0045670	regulation of osteoclast differentiation	8/352	64/17913	3.48388e-05	0.000494171	0.000366995	TYROBP/INPP5D/LILRB1/LILRB4/CCR1/CSF1/RASSF2/FBN1		8
	BP	GO:0045637	regulation of myeloid cell differentiation	16/352	250/17913	3.74e-05	0.000528549	0.000392526	SPI1/CD74/TYROBP/NCKAP1L/EVI2B/INPP5D/LILRB1/CD4/C1QC/HCLS1/LILRB4/CCR1/CSF1/RASSF2/CSF3R/FBN1		16
	BP	GO:0045589	regulation of regulatory T cell differentiation	6/352	33/17913	3.90255e-05	0.000549502	0.000408087	LILRB2/FOXP3/LAG3/LILRB4/IL2RA/CTLA4		6
	BP	GO:0002704	negative regulation of leukocyte mediated immunity	7/352	48/17913	3.92455e-05	0.000550582	0.000408889	FCGR2B/PTPRC/CD300A/LILRB1/FOXP3/HAVCR2/IL7R		7
	BP	GO:0072511	divalent inorganic cation transport	23/352	458/17913	4.06263e-05	0.000567882	0.000421736	IL16/PTPRC/LILRB2/CCR5/LILRB1/CD4/CCL4/TRPV2/CORO1A/LCK/ATP2A3/CCR1/ANXA6/CCL19/CCL5/CXCL9/CCL2/TCN2/CXCR4/PDGFRB/CXCL12/SLC40A1/THY1		23
	BP	GO:0002604	regulation of dendritic cell antigen processing and presentation	4/352	11/17913	4.33699e-05	0.000593288	0.000440604	FCGR2B/CD74/FGL2/CCL19		4
	BP	GO:0033632	regulation of cell-cell adhesion mediated by integrin	4/352	11/17913	4.33699e-05	0.000593288	0.000440604	CD3E/FERMT3/CXCL13/CCL5		4
	BP	GO:0043383	negative T cell selection	4/352	11/17913	4.33699e-05	0.000593288	0.000440604	CD3E/CD74/PTPRC/DOCK2		4
	BP	GO:0045059	positive thymic T cell selection	4/352	11/17913	4.33699e-05	0.000593288	0.000440604	CD3D/CD74/PTPRC/DOCK2		4
	BP	GO:0097048	dendritic cell apoptotic process	4/352	11/17913	4.33699e-05	0.000593288	0.000440604	LILRB1/CCL19/AXL/CXCL12		4
	BP	GO:2000668	regulation of dendritic cell apoptotic process	4/352	11/17913	4.33699e-05	0.000593288	0.000440604	LILRB1/CCL19/AXL/CXCL12		4
	BP	GO:0002576	platelet degranulation	11/352	128/17913	4.52453e-05	0.000616748	0.000458026	FERMT3/FCER1G/SRGN/SERPING1/PLEK/RARRES2/SERPINA1/PECAM1/F13A1/IGF2/ISLR		11
	BP	GO:0045730	respiratory burst	6/352	34/17913	4.661e-05	0.000628663	0.000466875	CD52/NCF4/CYBB/SLAMF8/HCK/RAC2		6
	BP	GO:2000249	regulation of actin cytoskeleton reorganization	6/352	34/17913	4.661e-05	0.000628663	0.000466875	GMFG/CSF1R/ARHGDIB/HCLS1/PDGFRA/HCK		6
	BP	GO:2000403	positive regulation of lymphocyte migration	6/352	34/17913	4.661e-05	0.000628663	0.000466875	AIF1/SPN/CCL4/CXCL13/CCL5/CXCL12		6
	BP	GO:1903707	negative regulation of hemopoiesis	12/352	152/17913	4.7608e-05	0.000639879	0.000475204	FCGR2B/CD74/INPP5D/LILRB1/TMEM176B/FOXP3/C1QC/TMEM176A/LAG3/LILRB4/CTLA4/FBN1		12
	BP	GO:0072676	lymphocyte migration	9/352	87/17913	5.25475e-05	0.000703807	0.00052268	AIF1/SPN/GPR183/CCL4/CXCR3/CXCL13/CCL5/CCL2/CXCL12		9
	BP	GO:0045066	regulatory T cell differentiation	6/352	35/17913	5.53302e-05	0.000738504	0.000548448	LILRB2/FOXP3/LAG3/LILRB4/IL2RA/CTLA4		6
	BP	GO:0031342	negative regulation of cell killing	5/352	22/17913	5.69466e-05	0.000754837	0.000560577	FCGR2B/PTPRC/LILRB1/HAVCR2/IL7R		5
	BP	GO:0033622	integrin activation	5/352	22/17913	5.69466e-05	0.000754837	0.000560577	FERMT3/MZB1/PLEK/CXCL13/CXCL12		5
	BP	GO:0002456	T cell mediated immunity	9/352	88/17913	5.75363e-05	0.000760033	0.000564436	SASH3/FCGR2B/TNFRSF1B/PTPRC/LILRB1/WAS/FOXP3/PRF1/IL7R		9
	BP	GO:0150077	regulation of neuroinflammatory response	7/352	51/17913	5.86718e-05	0.000772378	0.000573604	TNFRSF1B/CST7/PTPRC/C1QA/ITGB2/ITGAM/C5AR1		7
	BP	GO:0002468	dendritic cell antigen processing and presentation	4/352	12/17913	6.40479e-05	0.000834577	0.000619796	FCGR2B/CD74/FGL2/CCL19		4
	BP	GO:0045579	positive regulation of B cell differentiation	4/352	12/17913	6.40479e-05	0.000834577	0.000619796	CD27/NCKAP1L/INPP5D/BTK		4
	BP	GO:1902563	regulation of neutrophil activation	4/352	12/17913	6.40479e-05	0.000834577	0.000619796	FCGR2B/CD300A/ITGB2/ITGAM		4
	BP	GO:0001818	negative regulation of cytokine production	17/352	290/17913	6.47944e-05	0.000841452	0.000624902	FCGR2B/TYROBP/NCKAP1L/PTPRC/INPP5D/TIGIT/LILRB1/FOXP3/HAVCR2/LAG3/BTK/SRGN/CMKLR1/IDO1/VSIG4/GBP1/AXL		17
	BP	GO:0045639	positive regulation of myeloid cell differentiation	9/352	90/17913	6.87182e-05	0.000879193	0.000652931	CD74/TYROBP/NCKAP1L/EVI2B/INPP5D/CD4/HCLS1/CCR1/CSF1		9
	BP	GO:0030260	entry into host cell	11/352	134/17913	6.88442e-05	0.000879193	0.000652931	SELPLG/CD74/CCR5/TNFRSF4/CD4/CD86/CD209/MRC1/FCN1/CXCR4/AXL		11
	BP	GO:0044409	entry into host	11/352	134/17913	6.88442e-05	0.000879193	0.000652931	SELPLG/CD74/CCR5/TNFRSF4/CD4/CD86/CD209/MRC1/FCN1/CXCR4/AXL		11
	BP	GO:0051806	entry into cell of other organism involved in symbiotic interaction	11/352	134/17913	6.88442e-05	0.000879193	0.000652931	SELPLG/CD74/CCR5/TNFRSF4/CD4/CD86/CD209/MRC1/FCN1/CXCR4/AXL		11
	BP	GO:0051828	entry into other organism involved in symbiotic interaction	11/352	134/17913	6.88442e-05	0.000879193	0.000652931	SELPLG/CD74/CCR5/TNFRSF4/CD4/CD86/CD209/MRC1/FCN1/CXCR4/AXL		11
	BP	GO:0071677	positive regulation of mononuclear cell migration	5/352	23/17913	7.15988e-05	0.000911343	0.000676807	AIF1/CCR1/PLA2G7/CCL5/CXCL12		5
	BP	GO:0002501	peptide antigen assembly with MHC protein complex	3/352	5/17913	7.30641e-05	0.000917837	0.00068163	HLA-DMB/HLA-DRA/HLA-DMA		3
	BP	GO:0031580	membrane raft distribution	3/352	5/17913	7.30641e-05	0.000917837	0.00068163	CD2/PTPRC/DOCK2		3
	BP	GO:0038156	interleukin-3-mediated signaling pathway	3/352	5/17913	7.30641e-05	0.000917837	0.00068163	FCER1G/CSF2RB/CSF3R		3
	BP	GO:0045085	negative regulation of interleukin-2 biosynthetic process	3/352	5/17913	7.30641e-05	0.000917837	0.00068163	PTPRC/FOXP3/LAG3		3
	BP	GO:0031348	negative regulation of defense response	15/352	237/17913	7.39285e-05	0.000925671	0.000687447	FCGR2B/TNFRSF1B/CST7/FGL2/PTPRC/LILRB1/FOXP3/HAVCR2/SLAMF8/SIGLEC10/SERPING1/IL2RA/VSIG4/APOE/MMP12		15
	BP	GO:0032655	regulation of interleukin-12 production	7/352	53/17913	7.55319e-05	0.000942677	0.000700077	TIGIT/IRF8/LILRB1/LTB/CMKLR1/CCL19/IDO1		7
	BP	GO:0009615	response to virus	18/352	323/17913	7.62212e-05	0.000948201	0.000704179	RNASE6/FGL2/PTPRC/LILRB1/FOXP3/CCL4/FGR/PRF1/IL2RA/PIM2/CCL19/CCL5/CXCL9/GBP1/APOBEC3G/CXCR4/CXCL12/MMP12		18
	BP	GO:0006816	calcium ion transport	21/352	415/17913	7.87739e-05	0.000976797	0.000725416	IL16/PTPRC/LILRB2/CCR5/LILRB1/CD4/CCL4/TRPV2/CORO1A/LCK/ATP2A3/CCR1/ANXA6/CCL19/CCL5/CXCL9/CCL2/CXCR4/PDGFRB/CXCL12/THY1		21
	BP	GO:0070374	positive regulation of ERK1 and ERK2 cascade	13/352	186/17913	8.21395e-05	0.00101525	0.000753976	CD74/PTPRC/CSF1R/CD4/GPR183/HAVCR2/CCR1/CCL19/APOE/PDGFRA/C5AR1/PDGFRB/CHI3L1		13
	BP	GO:0002763	positive regulation of myeloid leukocyte differentiation	7/352	54/17913	8.53347e-05	0.00105137	0.000780795	CD74/TYROBP/EVI2B/CD4/HCLS1/CCR1/CSF1		7
	BP	GO:0002707	negative regulation of lymphocyte mediated immunity	6/352	38/17913	8.95506e-05	0.00109978	0.000816752	FCGR2B/PTPRC/LILRB1/FOXP3/HAVCR2/IL7R		6
	BP	GO:0002700	regulation of production of molecular mediator of immune response	11/352	138/17913	8.98667e-05	0.00110015	0.000817025	SASH3/FCGR2B/TNFRSF1B/CD74/PTPRC/LILRB1/TNFRSF4/FOXP3/FCER1G/MZB1/BTK		11
	BP	GO:0045086	positive regulation of interleukin-2 biosynthetic process	4/352	13/17913	9.10826e-05	0.0011115	0.000825451	CD3E/PTPRC/CD4/CD86		4
	BP	GO:0032615	interleukin-12 production	7/352	55/17913	9.61497e-05	0.00116962	0.000868614	TIGIT/IRF8/LILRB1/LTB/CMKLR1/CCL19/IDO1		7
	BP	GO:0043367	CD4-positive, alpha-beta T cell differentiation	8/352	74/17913	0.000100055	0.00121329	0.000901046	SASH3/NCKAP1L/SPN/FOXP3/GPR183/SLAMF6/CD86/CCL19		8
	BP	GO:0070838	divalent metal ion transport	22/352	454/17913	0.000100451	0.00121426	0.000901769	IL16/PTPRC/LILRB2/CCR5/LILRB1/CD4/CCL4/TRPV2/CORO1A/LCK/ATP2A3/CCR1/ANXA6/CCL19/CCL5/CXCL9/CCL2/CXCR4/PDGFRB/CXCL12/SLC40A1/THY1		22
	BP	GO:0051924	regulation of calcium ion transport	15/352	244/17913	0.000102451	0.00123455	0.000916832	IL16/LILRB2/LILRB1/CD4/CCL4/TRPV2/CORO1A/CCR1/CCL5/CXCL9/CCL2/CXCR4/PDGFRB/CXCL12/THY1		15
	BP	GO:0030890	positive regulation of B cell proliferation	6/352	39/17913	0.000104098	0.00125047	0.000928662	CD74/NCKAP1L/PTPRC/TNFRSF4/GPR183/TNFSF13B		6
	BP	GO:0002705	positive regulation of leukocyte mediated immunity	10/352	117/17913	0.000104689	0.00125366	0.00093103	SASH3/PTPRC/ITGB2/FOXP3/FCER1G/LAG3/SLAMF6/BTK/FGR/ITGAM		10
	BP	GO:0002335	mature B cell differentiation	5/352	25/17913	0.000109458	0.00130265	0.000967413	FCGR2B/GPR183/SLAMF8/ITM2A/DOCK10		5
	BP	GO:0050901	leukocyte tethering or rolling	5/352	25/17913	0.000109458	0.00130265	0.000967413	SELPLG/SPN/SELL/VCAM1/CXCL12		5
	BP	GO:0002823	negative regulation of adaptive immune response based on somatic recombination of immune receptors built from immunoglobulin superfamily domains	6/352	40/17913	0.000120461	0.00141807	0.00105313	FCGR2B/PTPRC/LILRB1/FOXP3/HAVCR2/IL7R		6
	BP	GO:0019835	cytolysis	6/352	40/17913	0.000120461	0.00141807	0.00105313	GZMB/LILRB1/GZMA/PRF1/GZMH/LYZ		6
	BP	GO:0042036	negative regulation of cytokine biosynthetic process	6/352	40/17913	0.000120461	0.00141807	0.00105313	TYROBP/PTPRC/INPP5D/LILRB1/FOXP3/LAG3		6
	BP	GO:0051928	positive regulation of calcium ion transport	10/352	119/17913	0.000120632	0.00141807	0.00105313	CD4/CCL4/TRPV2/CCR1/CCL5/CXCL9/CCL2/PDGFRB/CXCL12/THY1		10
	BP	GO:0045576	mast cell activation	7/352	57/17913	0.00012113	0.00141959	0.00105425	CD300A/RHOH/LCP2/FCER1G/BTK/FGR/RAC2		7
	BP	GO:0001771	immunological synapse formation	4/352	14/17913	0.000125545	0.00146685	0.00108935	DOCK2/HAVCR2/PRF1/CCL19		4
	BP	GO:0008154	actin polymerization or depolymerization	12/352	170/17913	0.000139712	0.00162743	0.00120861	AIF1/NCKAP1L/WAS/HCLS1/CORO1A/IQGAP2/PLEK/WIPF1/PREX1/ELN/HCK/CXCL12		12
	BP	GO:0019800	peptide cross-linking via chondroitin 4-sulfate glycosaminoglycan	3/352	6/17913	0.000143997	0.00165231	0.00122708	SPOCK2/DCN/BGN		3
	BP	GO:0033634	positive regulation of cell-cell adhesion mediated by integrin	3/352	6/17913	0.000143997	0.00165231	0.00122708	CD3E/CXCL13/CCL5		3
	BP	GO:0046645	positive regulation of gamma-delta T cell activation	3/352	6/17913	0.000143997	0.00165231	0.00122708	NCKAP1L/PTPRC/LILRB1		3
	BP	GO:0051665	membrane raft localization	3/352	6/17913	0.000143997	0.00165231	0.00122708	CD2/PTPRC/DOCK2		3
	BP	GO:2001188	regulation of T cell activation via T cell receptor contact with antigen bound to MHC molecule on antigen presenting cell	3/352	6/17913	0.000143997	0.00165231	0.00122708	HLA-DMB/LILRB1/HAVCR2		3
	BP	GO:0042267	natural killer cell mediated cytotoxicity	7/352	59/17913	0.000151139	0.0017291	0.00128411	GZMB/LILRB1/SLAMF7/HAVCR2/LAG3/SLAMF6/CORO1A		7
	BP	GO:0045089	positive regulation of innate immune response	19/352	373/17913	0.000157682	0.0017986	0.00133573	CD14/MNDA/CD300A/ITGB2/CTSS/FCER1G/HAVCR2/LAG3/CLEC10A/SLAMF6/BTK/CCL5/GBP5/CD209/FCN1/ITGAM/CTSK/HCK/MMP12		19
	BP	GO:0048247	lymphocyte chemotaxis	6/352	42/17913	0.000159282	0.00181148	0.00134529	GPR183/CCL4/CXCR3/CXCL13/CCL5/CCL2		6
	BP	GO:0001782	B cell homeostasis	5/352	27/17913	0.000161039	0.00182069	0.00135213	CD74/NCKAP1L/FOXP3/DOCK10/TNFSF13B		5
	BP	GO:0050858	negative regulation of antigen receptor-mediated signaling pathway	5/352	27/17913	0.000161039	0.00182069	0.00135213	FCGR2B/CD300A/LILRB4/GBP1/THY1		5
	BP	GO:2000401	regulation of lymphocyte migration	7/352	60/17913	0.000168253	0.00188897	0.00140284	AIF1/SPN/CCL4/CXCL13/CCL5/CCL2/CXCL12		7
	BP	GO:0030852	regulation of granulocyte differentiation	4/352	15/17913	0.000168552	0.00188897	0.00140284	EVI2B/INPP5D/C1QC/HCLS1		4
	BP	GO:0046629	gamma-delta T cell activation	4/352	15/17913	0.000168552	0.00188897	0.00140284	JAML/NCKAP1L/PTPRC/LILRB1		4
	BP	GO:0008360	regulation of cell shape	10/352	124/17913	0.000169696	0.00189625	0.00140825	LST1/ARHGAP15/ITGB2/CSF1R/FMNL1/FGR/CORO1A/CCL13/CCL2/HCK		10
	BP	GO:0045577	regulation of B cell differentiation	5/352	28/17913	0.000192913	0.00213705	0.00158707	CD27/NCKAP1L/INPP5D/SLAMF8/BTK		5
	BP	GO:0070229	negative regulation of lymphocyte apoptotic process	5/352	28/17913	0.000192913	0.00213705	0.00158707	CD74/CD27/CCL5/IDO1/IL7R		5
	BP	GO:2000406	positive regulation of T cell migration	5/352	28/17913	0.000192913	0.00213705	0.00158707	AIF1/SPN/CXCL13/CCL5/CXCL12		5
	BP	GO:0030225	macrophage differentiation	6/352	44/17913	0.000207381	0.00229073	0.0017012	SPI1/CSF1R/CD4/C1QC/HCLS1/CSF1		6
	BP	GO:0033631	cell-cell adhesion mediated by integrin	4/352	16/17913	0.000221267	0.0024371	0.00180991	CD3E/FERMT3/CXCL13/CCL5		4
	BP	GO:0002228	natural killer cell mediated immunity	7/352	63/17913	0.000229206	0.0025049	0.00186026	GZMB/LILRB1/SLAMF7/HAVCR2/LAG3/SLAMF6/CORO1A		7
	BP	GO:0050854	regulation of antigen receptor-mediated signaling pathway	7/352	63/17913	0.000229206	0.0025049	0.00186026	FCGR2B/PTPRC/CD300A/LILRB4/LCK/GBP1/THY1		7
	BP	GO:0002888	positive regulation of myeloid leukocyte mediated immunity	5/352	29/17913	0.000229377	0.0025049	0.00186026	ITGB2/FCER1G/BTK/FGR/ITGAM		5
	BP	GO:0061756	leukocyte adhesion to vascular endothelial cell	6/352	45/17913	0.000235372	0.00256309	0.00190347	SELPLG/SPN/ITGB2/SELL/VCAM1/CXCL12		6
	BP	GO:0019058	viral life cycle	17/352	324/17913	0.000245795	0.00266903	0.00198215	SELPLG/CXCR6/CD74/CCR5/TNFRSF4/CD4/CD86/CCL5/CD209/MRC1/CCL2/FCN1/APOE/APOBEC3G/CXCR4/AXL/LRRC15		17
	BP	GO:0019064	fusion of virus membrane with host plasma membrane	3/352	7/17913	0.000248322	0.0026738	0.00198569	CCR5/CD4/CXCR4		3
	BP	GO:0039663	membrane fusion involved in viral entry into host cell	3/352	7/17913	0.000248322	0.0026738	0.00198569	CCR5/CD4/CXCR4		3
	BP	GO:0044800	multi-organism membrane fusion	3/352	7/17913	0.000248322	0.0026738	0.00198569	CCR5/CD4/CXCR4		3
	BP	GO:0032743	positive regulation of interleukin-2 production	5/352	30/17913	0.000270855	0.00289212	0.00214783	CD3E/SASH3/PTPRC/CD4/CD86		5
	BP	GO:0043372	positive regulation of CD4-positive, alpha-beta T cell differentiation	5/352	30/17913	0.000270855	0.00289212	0.00214783	SASH3/NCKAP1L/FOXP3/CD86/CCL19		5
	BP	GO:0050690	regulation of defense response to virus by virus	5/352	30/17913	0.000270855	0.00289212	0.00214783	DOCK2/CD4/LCK/CD8B/HCK		5
	BP	GO:0070233	negative regulation of T cell apoptotic process	4/352	17/17913	0.000284885	0.00303351	0.00225283	CD27/CCL5/IDO1/IL7R		4
	BP	GO:0070372	regulation of ERK1 and ERK2 cascade	15/352	271/17913	0.000321201	0.00341076	0.00253299	CD74/PTPRC/CSF1R/CD4/GPR183/HAVCR2/CCR1/CCL19/GBP1/APOE/PDGFRA/C5AR1/FBLN1/PDGFRB/CHI3L1		15
	BP	GO:1904894	positive regulation of STAT cascade	8/352	88/17913	0.000336419	0.00355797	0.00264232	IL10RA/CD300A/CSF1R/HCLS1/CCL5/PECAM1/IL7R/CYP1B1		8
	BP	GO:0070227	lymphocyte apoptotic process	7/352	67/17913	0.000336915	0.00355797	0.00264232	CD74/CD27/BTK/IL2RA/CCL5/IDO1/IL7R		7
	BP	GO:0002824	positive regulation of adaptive immune response based on somatic recombination of immune receptors built from immunoglobulin superfamily domains	8/352	89/17913	0.000363432	0.00382748	0.00284247	SASH3/PTPRC/FOXP3/CD4/FCER1G/BTK/TNFSF13B/CCL19		8
	BP	GO:0030851	granulocyte differentiation	5/352	32/17913	0.000370622	0.00389255	0.00289079	SPI1/EVI2B/INPP5D/C1QC/HCLS1		5
	BP	GO:0001802	type III hypersensitivity	2/352	2/17913	0.000385068	0.00393671	0.00292358	FCER1G/BTK		2
	BP	GO:0001803	regulation of type III hypersensitivity	2/352	2/17913	0.000385068	0.00393671	0.00292358	FCER1G/BTK		2
	BP	GO:0001805	positive regulation of type III hypersensitivity	2/352	2/17913	0.000385068	0.00393671	0.00292358	FCER1G/BTK		2
	BP	GO:0001812	positive regulation of type I hypersensitivity	2/352	2/17913	0.000385068	0.00393671	0.00292358	FCER1G/BTK		2
	BP	GO:0002505	antigen processing and presentation of polysaccharide antigen via MHC class II	2/352	2/17913	0.000385068	0.00393671	0.00292358	HLA-DRA/HLA-DRB1		2
	BP	GO:0002506	polysaccharide assembly with MHC class II protein complex	2/352	2/17913	0.000385068	0.00393671	0.00292358	HLA-DRA/HLA-DRB1		2
	BP	GO:0065006	protein-carbohydrate complex assembly	2/352	2/17913	0.000385068	0.00393671	0.00292358	HLA-DRA/HLA-DRB1		2
	BP	GO:0071823	protein-carbohydrate complex subunit organization	2/352	2/17913	0.000385068	0.00393671	0.00292358	HLA-DRA/HLA-DRB1		2
	BP	GO:0110090	positive regulation of hippocampal neuron apoptotic process	2/352	2/17913	0.000385068	0.00393671	0.00292358	TYROBP/ITGAM		2
	BP	GO:1990478	response to ultrasound	2/352	2/17913	0.000385068	0.00393671	0.00292358	CXCR4/CXCL12		2
	BP	GO:0002883	regulation of hypersensitivity	3/352	8/17913	0.00039153	0.00397772	0.00295404	FCGR2B/FCER1G/BTK		3
	BP	GO:0046643	regulation of gamma-delta T cell activation	3/352	8/17913	0.00039153	0.00397772	0.00295404	NCKAP1L/PTPRC/LILRB1		3
	BP	GO:0035710	CD4-positive, alpha-beta T cell activation	8/352	90/17913	0.000392184	0.00397772	0.00295404	SASH3/NCKAP1L/SPN/FOXP3/GPR183/SLAMF6/CD86/CCL19		8
	BP	GO:0033077	T cell differentiation in thymus	7/352	69/17913	0.000404217	0.00408897	0.00303666	CD3E/CD3D/CD74/PTPRC/DOCK2/FOXP3/IL7R		7
	BP	GO:0031343	positive regulation of cell killing	6/352	50/17913	0.000422891	0.00426665	0.00316862	TYROBP/PTPRC/LAG3/SLAMF6/PRF1/ITGAM		6
	BP	GO:0001913	T cell mediated cytotoxicity	5/352	33/17913	0.000429836	0.00431407	0.00320383	FCGR2B/PTPRC/LILRB1/PRF1/IL7R		5
	BP	GO:0097242	amyloid-beta clearance	5/352	33/17913	0.000429836	0.00431407	0.00320383	ITGB2/APOE/ITGAM/C5AR1/MSR1		5
	BP	GO:0002313	mature B cell differentiation involved in immune response	4/352	19/17913	0.000449763	0.00447898	0.00332631	FCGR2B/GPR183/ITM2A/DOCK10		4
	BP	GO:0019370	leukotriene biosynthetic process	4/352	19/17913	0.000449763	0.00447898	0.00332631	ALOX5AP/GGTA1P/ALOX5/GGT5		4
	BP	GO:0090280	positive regulation of calcium ion import	4/352	19/17913	0.000449763	0.00447898	0.00332631	TRPV2/CCL2/PDGFRB/CXCL12		4
	BP	GO:0070228	regulation of lymphocyte apoptotic process	6/352	51/17913	0.000471454	0.00468287	0.00347772	CD74/CD27/BTK/CCL5/IDO1/IL7R		6
	BP	GO:0002532	production of molecular mediator involved in inflammatory response	7/352	72/17913	0.000524893	0.00520023	0.00386194	GPSM3/FCER1G/SLAMF8/ALOX5/BTK/GBP5/IDO1		7
	BP	GO:0002821	positive regulation of adaptive immune response	8/352	94/17913	0.000526293	0.00520069	0.00386228	SASH3/PTPRC/FOXP3/CD4/FCER1G/BTK/TNFSF13B/CCL19		8
	BP	GO:0043031	negative regulation of macrophage activation	4/352	20/17913	0.000553546	0.00544202	0.0040415	FCGR2B/CST7/PTPRC/VSIG4		4
	BP	GO:0045655	regulation of monocyte differentiation	4/352	20/17913	0.000553546	0.00544202	0.0040415	CD74/INPP5D/CD4/CSF1		4
	BP	GO:0030224	monocyte differentiation	5/352	35/17913	0.000569339	0.0055688	0.00413566	CD74/INPP5D/CSF1R/CD4/CSF1		5
	BP	GO:1903131	mononuclear cell differentiation	5/352	35/17913	0.000569339	0.0055688	0.00413566	CD74/INPP5D/CSF1R/CD4/CSF1		5
	BP	GO:0002524	hypersensitivity	3/352	9/17913	0.000578753	0.00561799	0.00417219	FCGR2B/FCER1G/BTK		3
	BP	GO:0002676	regulation of chronic inflammatory response	3/352	9/17913	0.000578753	0.00561799	0.00417219	FOXP3/CCL5/IDO1		3
	BP	GO:2000501	regulation of natural killer cell chemotaxis	3/352	9/17913	0.000578753	0.00561799	0.00417219	CCL4/CCL5/CCL2		3
	BP	GO:0046456	icosanoid biosynthetic process	6/352	53/17913	0.000581536	0.00563079	0.00418169	CD74/ALOX5AP/GGTA1P/ALOX5/GGT5/PTGDS		6
	BP	GO:0070371	ERK1 and ERK2 cascade	15/352	289/17913	0.000629408	0.00607901	0.00451456	CD74/PTPRC/CSF1R/CD4/GPR183/HAVCR2/CCR1/CCL19/GBP1/APOE/PDGFRA/C5AR1/FBLN1/PDGFRB/CHI3L1		15
	BP	GO:2000516	positive regulation of CD4-positive, alpha-beta T cell activation	5/352	36/17913	0.000650635	0.00626827	0.00465511	SASH3/NCKAP1L/FOXP3/CD86/CCL19		5
	BP	GO:0008064	regulation of actin polymerization or depolymerization	10/352	147/17913	0.000664148	0.00638246	0.00473992	NCKAP1L/WAS/HCLS1/CORO1A/IQGAP2/PLEK/PREX1/ELN/HCK/CXCL12		10
	BP	GO:1903010	regulation of bone development	4/352	21/17913	0.000673269	0.00645398	0.00479304	TYROBP/LILRB1/TMEM119/FBN1		4
	BP	GO:0030832	regulation of actin filament length	10/352	148/17913	0.000700121	0.00669469	0.00497179	NCKAP1L/WAS/HCLS1/CORO1A/IQGAP2/PLEK/PREX1/ELN/HCK/CXCL12		10
	BP	GO:0055074	calcium ion homeostasis	18/352	388/17913	0.00070871	0.00676	0.0050203	CD52/PTPRC/CCR5/CD4/C3AR1/CORO1A/LCK/CCR1/CXCL13/CCL19/CCL5/CXCL9/CCL13/FAM20A/APOE/PDGFRA/CXCL12/THY1		18
	BP	GO:0031295	T cell costimulation	6/352	55/17913	0.000710591	0.00676116	0.00502116	CD3E/CD86/TNFSF13B/LCK/CTLA4/CCL19		6
	BP	GO:0030574	collagen catabolic process	5/352	37/17913	0.000740317	0.00702661	0.0052183	CTSS/CTSK/ADAMTS2/MMP12/MMP2		5
	BP	GO:0046632	alpha-beta T cell differentiation	8/352	99/17913	0.000743761	0.00704191	0.00522966	SASH3/NCKAP1L/SPN/FOXP3/GPR183/SLAMF6/CD86/CCL19		8
	BP	GO:0097696	STAT cascade	10/352	150/17913	0.000776896	0.00733756	0.00544922	IL10RA/PTPRC/CD300A/CSF1R/HCLS1/CCL5/CCL2/PECAM1/IL7R/CYP1B1		10
	BP	GO:0031294	lymphocyte costimulation	6/352	56/17913	0.000782895	0.0073761	0.00547784	CD3E/CD86/TNFSF13B/LCK/CTLA4/CCL19		6
	BP	GO:0043302	positive regulation of leukocyte degranulation	4/352	22/17913	0.00081023	0.00761497	0.00565524	ITGB2/FCER1G/FGR/ITGAM		4
	BP	GO:0044803	multi-organism membrane organization	3/352	10/17913	0.000814775	0.00762043	0.00565929	CCR5/CD4/CXCR4		3
	BP	GO:0045657	positive regulation of monocyte differentiation	3/352	10/17913	0.000814775	0.00762043	0.00565929	CD74/CD4/CSF1		3
	BP	GO:0032956	regulation of actin cytoskeleton organization	15/352	297/17913	0.000831957	0.00776224	0.00576461	GMFG/NCKAP1L/CSF1R/WAS/ARHGDIB/HCLS1/CORO1A/IQGAP2/PLEK/PREX1/ELN/PDGFRA/HCK/PDGFRB/CXCL12		15
	BP	GO:0050856	regulation of T cell receptor signaling pathway	5/352	38/17913	0.000838918	0.00780823	0.00579876	CD300A/LILRB4/LCK/GBP1/THY1		5
	BP	GO:0022617	extracellular matrix disassembly	7/352	78/17913	0.000851555	0.00790671	0.0058719	CTSS/LCP1/CTSK/TPSAB1/TIMP2/MMP12/MMP2		7
	BP	GO:0045824	negative regulation of innate immune response	6/352	57/17913	0.00086075	0.00797282	0.005921	LILRB1/HAVCR2/SLAMF8/SERPING1/VSIG4/MMP12		6
	BP	GO:0032963	collagen metabolic process	8/352	102/17913	0.000905587	0.00836797	0.00621445	CTSS/MFAP4/CTSK/VIM/PDGFRB/ADAMTS2/MMP12/MMP2		8
	BP	GO:0022604	regulation of cell morphogenesis	19/352	430/17913	0.000910113	0.00838962	0.00623053	LST1/ARHGAP15/ITGB2/CSF1R/FMNL1/TRPV2/FGR/CORO1A/PREX1/CCL13/ENPP2/CCL2/GBP1/APOE/HCK/CXCR4/FBLN1/CXCL12/THY1		19
	BP	GO:0007264	small GTPase mediated signal transduction	20/352	465/17913	0.000935885	0.00860656	0.00639164	ARHGAP9/AIF1/CYTH4/RASAL3/ARHGAP15/RHOH/DOCK2/WAS/TAGAP/ARHGDIB/DOK2/DOCK10/DOK3/PREX1/CSF1/PECAM1/APOE/PDGFRB/RAC2/TIMP2		20
	BP	GO:0042093	T-helper cell differentiation	6/352	58/17913	0.000944437	0.00866447	0.00643465	SPN/FOXP3/GPR183/SLAMF6/CD86/CCL19		6
	BP	GO:1904892	regulation of STAT cascade	9/352	129/17913	0.00102264	0.00935956	0.00695086	IL10RA/PTPRC/CD300A/CSF1R/HCLS1/CCL5/PECAM1/IL7R/CYP1B1		9
	BP	GO:0050731	positive regulation of peptidyl-tyrosine phosphorylation	11/352	184/17913	0.00106329	0.0096879	0.0071947	CD3E/CD74/PTPRC/CSF1R/CD4/HCLS1/FCGR1A/CCL5/ENPP2/PECAM1/IGF2		11
	BP	GO:0001912	positive regulation of leukocyte mediated cytotoxicity	5/352	40/17913	0.00106505	0.0096879	0.0071947	TYROBP/PTPRC/LAG3/SLAMF6/ITGAM		5
	BP	GO:0014068	positive regulation of phosphatidylinositol 3-kinase signaling	7/352	81/17913	0.00106607	0.0096879	0.0071947	HCST/HCLS1/FGR/CCL5/PDGFRA/PDGFRB/DCN		7
	BP	GO:0035747	natural killer cell chemotaxis	3/352	11/17913	0.00110405	0.00985688	0.00732018	CCL4/CCL5/CCL2		3
	BP	GO:2001204	regulation of osteoclast development	3/352	11/17913	0.00110405	0.00985688	0.00732018	TYROBP/LILRB1/FBN1		3
	BP	GO:0002294	CD4-positive, alpha-beta T cell differentiation involved in immune response	6/352	60/17913	0.00113047	0.00985688	0.00732018	SPN/FOXP3/GPR183/SLAMF6/CD86/CCL19		6
	BP	GO:0002652	regulation of tolerance induction dependent upon immune response	2/352	3/17913	0.00114015	0.00985688	0.00732018	FOXP3/HAVCR2		2
	BP	GO:0002669	positive regulation of T cell anergy	2/352	3/17913	0.00114015	0.00985688	0.00732018	CD3E/FOXP3		2
	BP	GO:0002774	Fc receptor mediated inhibitory signaling pathway	2/352	3/17913	0.00114015	0.00985688	0.00732018	LILRB2/LILRB1		2
	BP	GO:0002913	positive regulation of lymphocyte anergy	2/352	3/17913	0.00114015	0.00985688	0.00732018	CD3E/FOXP3		2
	BP	GO:0038086	VEGF-activated platelet-derived growth factor receptor signaling pathway	2/352	3/17913	0.00114015	0.00985688	0.00732018	PDGFRA/PDGFRB		2
	BP	GO:0038091	positive regulation of cell proliferation by VEGF-activated platelet derived growth factor receptor signaling pathway	2/352	3/17913	0.00114015	0.00985688	0.00732018	PDGFRA/PDGFRB		2
	BP	GO:0045658	regulation of neutrophil differentiation	2/352	3/17913	0.00114015	0.00985688	0.00732018	EVI2B/INPP5D		2
	BP	GO:0072275	metanephric glomerulus morphogenesis	2/352	3/17913	0.00114015	0.00985688	0.00732018	PDGFRA/PDGFRB		2
	BP	GO:0072276	metanephric glomerulus vasculature morphogenesis	2/352	3/17913	0.00114015	0.00985688	0.00732018	PDGFRA/PDGFRB		2
	BP	GO:0072277	metanephric glomerular capillary formation	2/352	3/17913	0.00114015	0.00985688	0.00732018	PDGFRA/PDGFRB		2
	BP	GO:0090634	microglial cell mediated cytotoxicity	2/352	3/17913	0.00114015	0.00985688	0.00732018	TYROBP/ITGAM		2
	BP	GO:0150062	complement-mediated synapse pruning	2/352	3/17913	0.00114015	0.00985688	0.00732018	C1QA/ITGAM		2
	BP	GO:0150064	vertebrate eye-specific patterning	2/352	3/17913	0.00114015	0.00985688	0.00732018	C1QA/ITGAM		2
	BP	GO:1904149	regulation of microglial cell mediated cytotoxicity	2/352	3/17913	0.00114015	0.00985688	0.00732018	TYROBP/ITGAM		2
	BP	GO:1904151	positive regulation of microglial cell mediated cytotoxicity	2/352	3/17913	0.00114015	0.00985688	0.00732018	TYROBP/ITGAM		2
	BP	GO:2000361	regulation of prostaglandin-E synthase activity	2/352	3/17913	0.00114015	0.00985688	0.00732018	ITGB2/ITGAM		2
	BP	GO:2000363	positive regulation of prostaglandin-E synthase activity	2/352	3/17913	0.00114015	0.00985688	0.00732018	ITGB2/ITGAM		2
	BP	GO:2001189	negative regulation of T cell activation via T cell receptor contact with antigen bound to MHC molecule on antigen presenting cell	2/352	3/17913	0.00114015	0.00985688	0.00732018	LILRB1/HAVCR2		2
	BP	GO:0001914	regulation of T cell mediated cytotoxicity	4/352	24/17913	0.00114108	0.00985688	0.00732018	FCGR2B/PTPRC/LILRB1/IL7R		4
	BP	GO:2000404	regulation of T cell migration	5/352	41/17913	0.0011937	0.0102883	0.00764058	AIF1/SPN/CXCL13/CCL5/CXCL12		5
	BP	GO:0050715	positive regulation of cytokine secretion	9/352	132/17913	0.00120294	0.0103448	0.00768252	AIF1/CD2/CD14/CSF1R/HAVCR2/FGR/CCL19/FCN1/MMP12		9
	BP	GO:0002718	regulation of cytokine production involved in immune response	7/352	83/17913	0.00123118	0.010536	0.00782451	SASH3/TNFRSF1B/CD74/LILRB1/FOXP3/FCER1G/BTK		7
	BP	GO:0002287	alpha-beta T cell activation involved in immune response	6/352	61/17913	0.0012334	0.010536	0.00782451	SPN/FOXP3/GPR183/SLAMF6/CD86/CCL19		6
	BP	GO:0002293	alpha-beta T cell differentiation involved in immune response	6/352	61/17913	0.0012334	0.010536	0.00782451	SPN/FOXP3/GPR183/SLAMF6/CD86/CCL19		6
	BP	GO:0019722	calcium-mediated signaling	11/352	188/17913	0.00126542	0.0107855	0.00800984	CD3E/PTPRC/CCR5/CD4/CCL4/BTK/PLEK/CMKLR1/VCAM1/GBP1/CXCR4		11
	BP	GO:0006874	cellular calcium ion homeostasis	17/352	375/17913	0.00127028	0.0107939	0.00801607	CD52/PTPRC/CCR5/CD4/C3AR1/CORO1A/LCK/CCR1/CXCL13/CCL19/CCL5/CXCL9/CCL13/APOE/PDGFRA/CXCL12/THY1		17
	BP	GO:0035821	modification of morphology or physiology of other organism	10/352	160/17913	0.00127202	0.0107939	0.00801607	MPEG1/CD4/CCL4/PRF1/LYZ/CCL5/CCL13/CD209/APOE/GNLY		10
	BP	GO:0032102	negative regulation of response to external stimulus	16/352	343/17913	0.00130541	0.0110529	0.00820839	AIF1/FCGR2B/TNFRSF1B/CST7/FGL2/PTPRC/FOXP3/HAVCR2/SLAMF8/SIGLEC10/SERPING1/IL2RA/CXCL13/CCL2/APOE/PDGFRA		16
	BP	GO:0010818	T cell chemotaxis	4/352	25/17913	0.00133758	0.0112756	0.00837376	GPR183/CXCR3/CXCL13/CCL5		4
	BP	GO:1901623	regulation of lymphocyte chemotaxis	4/352	25/17913	0.00133758	0.0112756	0.00837376	CCL4/CXCL13/CCL5/CCL2		4
	BP	GO:0072507	divalent inorganic cation homeostasis	18/352	412/17913	0.001398	0.0117591	0.00873289	CD52/PTPRC/CCR5/CD4/C3AR1/CORO1A/LCK/CCR1/CXCL13/CCL19/CCL5/CXCL9/CCL13/FAM20A/APOE/PDGFRA/CXCL12/THY1		18
	BP	GO:0031532	actin cytoskeleton reorganization	7/352	85/17913	0.00141566	0.0118558	0.00880467	GMFG/CSF1R/ARHGDIB/HCLS1/PLEK/PDGFRA/HCK		7
	BP	GO:0046427	positive regulation of JAK-STAT cascade	7/352	85/17913	0.00141566	0.0118558	0.00880467	IL10RA/CD300A/CSF1R/HCLS1/CCL5/PECAM1/CYP1B1		7
	BP	GO:0038110	interleukin-2-mediated signaling pathway	3/352	12/17913	0.00145072	0.012123	0.0090031	IL2RG/IL2RB/IL2RA		3
	BP	GO:0043303	mast cell degranulation	5/352	43/17913	0.00148499	0.0123824	0.00919576	CD300A/FCER1G/BTK/FGR/RAC2		5
	BP	GO:0050830	defense response to Gram-positive bacterium	7/352	86/17913	0.00151564	0.0126107	0.00936529	RNASE6/MPEG1/HAVCR2/FGR/LYZ/RARRES2/C5AR1		7
	BP	GO:0007204	positive regulation of cytosolic calcium ion concentration	13/352	255/17913	0.00167085	0.013872	0.010302	CD52/PTPRC/CCR5/CD4/C3AR1/CORO1A/LCK/CCR1/CXCL13/CCL19/CXCL9/PDGFRA/THY1		13
	BP	GO:0006801	superoxide metabolic process	6/352	65/17913	0.00171843	0.0142363	0.0105725	TYROBP/ITGB2/CYBB/PREX1/FBLN5/ITGAM		6
	BP	GO:0043304	regulation of mast cell degranulation	4/352	27/17913	0.00179922	0.0148417	0.0110221	CD300A/FCER1G/FGR/RAC2		4
	BP	GO:0045671	negative regulation of osteoclast differentiation	4/352	27/17913	0.00179922	0.0148417	0.0110221	INPP5D/LILRB1/LILRB4/FBN1		4
	BP	GO:0007259	JAK-STAT cascade	9/352	140/17913	0.00181186	0.0149139	0.0110758	IL10RA/PTPRC/CD300A/CSF1R/HCLS1/CCL5/CCL2/PECAM1/CYP1B1		9
	BP	GO:0002279	mast cell activation involved in immune response	5/352	45/17913	0.00182546	0.0149299	0.0110877	CD300A/FCER1G/BTK/FGR/RAC2		5
	BP	GO:0002448	mast cell mediated immunity	5/352	45/17913	0.00182546	0.0149299	0.0110877	CD300A/FCER1G/BTK/FGR/RAC2		5
	BP	GO:0030199	collagen fibril organization	5/352	45/17913	0.00182546	0.0149299	0.0110877	FMOD/AEBP1/SFRP2/ADAMTS2/CYP1B1		5
	BP	GO:0002864	regulation of acute inflammatory response to antigenic stimulus	3/352	13/17913	0.00185861	0.0150174	0.0111526	FCGR2B/FCER1G/BTK		3
	BP	GO:0002921	negative regulation of humoral immune response	3/352	13/17913	0.00185861	0.0150174	0.0111526	FCGR2B/SERPING1/VSIG4		3
	BP	GO:0035723	interleukin-15-mediated signaling pathway	3/352	13/17913	0.00185861	0.0150174	0.0111526	IL2RG/IL2RB/CD4		3
	BP	GO:0071350	cellular response to interleukin-15	3/352	13/17913	0.00185861	0.0150174	0.0111526	IL2RG/IL2RB/CD4		3
	BP	GO:0071352	cellular response to interleukin-2	3/352	13/17913	0.00185861	0.0150174	0.0111526	IL2RG/IL2RB/IL2RA		3
	BP	GO:0002292	T cell differentiation involved in immune response	6/352	66/17913	0.00185959	0.0150174	0.0111526	SPN/FOXP3/GPR183/SLAMF6/CD86/CCL19		6
	BP	GO:0070231	T cell apoptotic process	5/352	46/17913	0.00201561	0.0162432	0.0120629	CD27/IL2RA/CCL5/IDO1/IL7R		5
	BP	GO:0072503	cellular divalent inorganic cation homeostasis	17/352	392/17913	0.0020325	0.0163451	0.0121386	CD52/PTPRC/CCR5/CD4/C3AR1/CORO1A/LCK/CCR1/CXCL13/CCL19/CCL5/CXCL9/CCL13/APOE/PDGFRA/CXCL12/THY1		17
	BP	GO:0001773	myeloid dendritic cell activation	4/352	28/17913	0.00206694	0.0165183	0.0122673	CD2/SPI1/DOCK2/HAVCR2		4
	BP	GO:0042533	tumor necrosis factor biosynthetic process	4/352	28/17913	0.00206694	0.0165183	0.0122673	TYROBP/SPN/LILRB1/CYBB		4
	BP	GO:0042534	regulation of tumor necrosis factor biosynthetic process	4/352	28/17913	0.00206694	0.0165183	0.0122673	TYROBP/SPN/LILRB1/CYBB		4
	BP	GO:0002708	positive regulation of lymphocyte mediated immunity	7/352	91/17913	0.00210083	0.0167544	0.0124426	SASH3/PTPRC/FOXP3/FCER1G/LAG3/SLAMF6/BTK		7
	BP	GO:0010810	regulation of cell-substrate adhesion	11/352	201/17913	0.00215134	0.0171216	0.0127153	CD3E/SPOCK2/PREX1/CSF1/GBP1/FBLN1/RAC2/ABI3BP/THY1/MMP12/COL8A1		11
	BP	GO:0043410	positive regulation of MAPK cascade	20/352	499/17913	0.00216122	0.0171647	0.0127473	FCGR2B/CD74/CD27/PTPRC/CSF1R/CD4/GPR183/HAVCR2/CCR1/RASSF2/CCL19/FPR1/APOE/PDGFRA/C5AR1/CXCR4/PDGFRB/CHI3L1/TIMP2/IGF2		20
	BP	GO:0061515	myeloid cell development	6/352	68/17913	0.00216807	0.0171837	0.0127614	TYROBP/NCKAP1L/EVI2B/LILRB1/FLI1/FBN1		6
	BP	GO:0043370	regulation of CD4-positive, alpha-beta T cell differentiation	5/352	47/17913	0.00221982	0.0172341	0.0127988	SASH3/NCKAP1L/FOXP3/CD86/CCL19		5
	BP	GO:0046638	positive regulation of alpha-beta T cell differentiation	5/352	47/17913	0.00221982	0.0172341	0.0127988	SASH3/NCKAP1L/FOXP3/CD86/CCL19		5
	BP	GO:0001766	membrane raft polarization	2/352	4/17913	0.00225065	0.0172341	0.0127988	CD2/DOCK2		2
	BP	GO:0001794	type IIa hypersensitivity	2/352	4/17913	0.00225065	0.0172341	0.0127988	FCGR2B/FCER1G		2
	BP	GO:0001796	regulation of type IIa hypersensitivity	2/352	4/17913	0.00225065	0.0172341	0.0127988	FCGR2B/FCER1G		2
	BP	GO:0002378	immunoglobulin biosynthetic process	2/352	4/17913	0.00225065	0.0172341	0.0127988	PTPRC/MZB1		2
	BP	GO:0002445	type II hypersensitivity	2/352	4/17913	0.00225065	0.0172341	0.0127988	FCGR2B/FCER1G		2
	BP	GO:0002605	negative regulation of dendritic cell antigen processing and presentation	2/352	4/17913	0.00225065	0.0172341	0.0127988	FCGR2B/FGL2		2
	BP	GO:0002892	regulation of type II hypersensitivity	2/352	4/17913	0.00225065	0.0172341	0.0127988	FCGR2B/FCER1G		2
	BP	GO:0038146	chemokine (C-X-C motif) ligand 12 signaling pathway	2/352	4/17913	0.00225065	0.0172341	0.0127988	CXCR4/CXCL12		2
	BP	GO:0043315	positive regulation of neutrophil degranulation	2/352	4/17913	0.00225065	0.0172341	0.0127988	ITGB2/ITGAM		2
	BP	GO:0045077	negative regulation of interferon-gamma biosynthetic process	2/352	4/17913	0.00225065	0.0172341	0.0127988	LILRB1/FOXP3		2
	BP	GO:0045588	positive regulation of gamma-delta T cell differentiation	2/352	4/17913	0.00225065	0.0172341	0.0127988	NCKAP1L/PTPRC		2
	BP	GO:0045914	negative regulation of catecholamine metabolic process	2/352	4/17913	0.00225065	0.0172341	0.0127988	ITGB2/ITGAM		2
	BP	GO:0045963	negative regulation of dopamine metabolic process	2/352	4/17913	0.00225065	0.0172341	0.0127988	ITGB2/ITGAM		2
	BP	GO:0110088	hippocampal neuron apoptotic process	2/352	4/17913	0.00225065	0.0172341	0.0127988	TYROBP/ITGAM		2
	BP	GO:0110089	regulation of hippocampal neuron apoptotic process	2/352	4/17913	0.00225065	0.0172341	0.0127988	TYROBP/ITGAM		2
	BP	GO:0030041	actin filament polymerization	9/352	145/17913	0.00230337	0.0176027	0.0130726	AIF1/NCKAP1L/WAS/HCLS1/CORO1A/IQGAP2/PREX1/ELN/HCK		9
	BP	GO:0045591	positive regulation of regulatory T cell differentiation	3/352	14/17913	0.00233127	0.0176753	0.0131265	LILRB2/FOXP3/LILRB4		3
	BP	GO:0070669	response to interleukin-2	3/352	14/17913	0.00233127	0.0176753	0.0131265	IL2RG/IL2RB/IL2RA		3
	BP	GO:0070672	response to interleukin-15	3/352	14/17913	0.00233127	0.0176753	0.0131265	IL2RG/IL2RB/CD4		3
	BP	GO:0072677	eosinophil migration	3/352	14/17913	0.00233127	0.0176753	0.0131265	CD300A/CCL5/CCL13		3
	BP	GO:0033006	regulation of mast cell activation involved in immune response	4/352	29/17913	0.00236095	0.0178301	0.0132414	CD300A/FCER1G/FGR/RAC2		4
	BP	GO:0072606	interleukin-8 secretion	4/352	29/17913	0.00236095	0.0178301	0.0132414	CD2/CD14/FCN1/CHI3L1		4
	BP	GO:0002702	positive regulation of production of molecular mediator of immune response	7/352	93/17913	0.00237852	0.0179275	0.0133138	SASH3/CD74/PTPRC/LILRB1/TNFRSF4/FCER1G/MZB1		7
	BP	GO:0002762	negative regulation of myeloid leukocyte differentiation	5/352	48/17913	0.00243869	0.0183092	0.0135973	INPP5D/LILRB1/C1QC/LILRB4/FBN1		5
	BP	GO:0044273	sulfur compound catabolic process	5/352	48/17913	0.00243869	0.0183092	0.0135973	GGT5/FMOD/PRELP/DCN/BGN		5
	BP	GO:0046425	regulation of JAK-STAT cascade	8/352	120/17913	0.00256155	0.0191942	0.0142545	IL10RA/PTPRC/CD300A/CSF1R/HCLS1/CCL5/PECAM1/CYP1B1		8
	BP	GO:0032689	negative regulation of interferon-gamma production	4/352	30/17913	0.00268251	0.0200224	0.0148696	LILRB1/FOXP3/HAVCR2/AXL		4
	BP	GO:0046633	alpha-beta T cell proliferation	4/352	30/17913	0.00268251	0.0200224	0.0148696	CD3E/RASAL3/PTPRC/DOCK2		4
	BP	GO:0002312	B cell activation involved in immune response	6/352	71/17913	0.00270121	0.020123	0.0149443	FCGR2B/PTPRC/FOXP3/GPR183/ITM2A/DOCK10		6
	BP	GO:0042535	positive regulation of tumor necrosis factor biosynthetic process	3/352	15/17913	0.00287194	0.0213123	0.0158275	TYROBP/SPN/CYBB		3
	BP	GO:2000484	positive regulation of interleukin-8 secretion	3/352	15/17913	0.00287194	0.0213123	0.0158275	CD2/CD14/FCN1		3
	BP	GO:0050732	negative regulation of peptidyl-tyrosine phosphorylation	5/352	50/17913	0.00292282	0.021648	0.0160768	PTPRC/CD300A/SAMSN1/SFRP2/THY1		5
	BP	GO:0006691	leukotriene metabolic process	4/352	31/17913	0.00303283	0.0224196	0.0166499	ALOX5AP/GGTA1P/ALOX5/GGT5		4
	BP	GO:0043900	regulation of multi-organism process	17/352	408/17913	0.0030693	0.0226457	0.0168177	CD74/FGL2/IRF8/LILRB1/CD4/HAVCR2/ARHGDIB/CCL4/LY86/PRF1/IL2RA/CCL5/FCN1/APOE/APOBEC3G/CXCR4/MMP12		17
	BP	GO:0051701	interaction with host	11/352	211/17913	0.00313074	0.0230547	0.0171215	SELPLG/CD74/CCR5/TNFRSF4/CD4/CD86/CD209/MRC1/FCN1/CXCR4/AXL		11
	BP	GO:0002712	regulation of B cell mediated immunity	5/352	51/17913	0.00318927	0.0233961	0.017375	FCGR2B/PTPRC/FOXP3/FCER1G/BTK		5
	BP	GO:0002889	regulation of immunoglobulin mediated immune response	5/352	51/17913	0.00318927	0.0233961	0.017375	FCGR2B/PTPRC/FOXP3/FCER1G/BTK		5
	BP	GO:0032970	regulation of actin filament-based process	15/352	341/17913	0.00320016	0.0234312	0.0174011	GMFG/NCKAP1L/CSF1R/WAS/ARHGDIB/HCLS1/CORO1A/IQGAP2/PLEK/PREX1/ELN/PDGFRA/HCK/PDGFRB/CXCL12		15
	BP	GO:0050729	positive regulation of inflammatory response	9/352	153/17913	0.0033047	0.0241507	0.0179355	GPSM3/C1QA/ITGB2/FCER1G/BTK/PLA2G7/GBP5/IDO1/ITGAM		9
	BP	GO:0002791	regulation of peptide secretion	19/352	483/17913	0.00339026	0.024729	0.0183649	AIF1/CD2/CD14/FCGR2B/TNFRSF1B/CD74/LILRB1/TNFRSF4/CSF1R/FOXP3/HAVCR2/FGR/SRGN/CCL19/CCL5/FCN1/GBP1/APOE/MMP12		19
	BP	GO:0043552	positive regulation of phosphatidylinositol 3-kinase activity	4/352	32/17913	0.00341315	0.0248018	0.018419	FGR/CCL19/PDGFRA/PDGFRB		4
	BP	GO:0070232	regulation of T cell apoptotic process	4/352	32/17913	0.00341315	0.0248018	0.018419	CD27/CCL5/IDO1/IL7R		4
	BP	GO:0051668	localization within membrane	8/352	126/17913	0.00346137	0.0249524	0.0185309	CD2/TYROBP/PTPRC/ITGB2/DOCK2/ITGAL/APOE/THY1		8
	BP	GO:0002830	positive regulation of type 2 immune response	3/352	16/17913	0.00348364	0.0249524	0.0185309	CD74/CD86/IDO1		3
	BP	GO:0031643	positive regulation of myelination	3/352	16/17913	0.00348364	0.0249524	0.0185309	TNFRSF1B/CST7/ITGAX		3
	BP	GO:0032695	negative regulation of interleukin-12 production	3/352	16/17913	0.00348364	0.0249524	0.0185309	TIGIT/LILRB1/CMKLR1		3
	BP	GO:0033033	negative regulation of myeloid cell apoptotic process	3/352	16/17913	0.00348364	0.0249524	0.0185309	CCR5/FCER1G/CCL5		3
	BP	GO:0036035	osteoclast development	3/352	16/17913	0.00348364	0.0249524	0.0185309	TYROBP/LILRB1/FBN1		3
	BP	GO:0001894	tissue homeostasis	11/352	214/17913	0.00348581	0.0249524	0.0185309	SASH3/INPP5D/CSF1R/IGKC/CORO1A/IGHG3/LYZ/CSF1/CTSK/TMEM119/RAC2		11
	BP	GO:0007160	cell-matrix adhesion	11/352	214/17913	0.00348581	0.0249524	0.0185309	CD3E/ITGB2/ITGAL/PARVG/CSF1/SIGLEC1/FBLN5/VCAM1/PECAM1/THY1/MMP12		11
	BP	GO:0002249	lymphocyte anergy	2/352	5/17913	0.00370237	0.0260182	0.0193223	CD3E/FOXP3		2
	BP	GO:0002461	tolerance induction dependent upon immune response	2/352	5/17913	0.00370237	0.0260182	0.0193223	FOXP3/HAVCR2		2
	BP	GO:0002667	regulation of T cell anergy	2/352	5/17913	0.00370237	0.0260182	0.0193223	CD3E/FOXP3		2
	BP	GO:0002870	T cell anergy	2/352	5/17913	0.00370237	0.0260182	0.0193223	CD3E/FOXP3		2
	BP	GO:0002911	regulation of lymphocyte anergy	2/352	5/17913	0.00370237	0.0260182	0.0193223	CD3E/FOXP3		2
	BP	GO:0072103	glomerulus vasculature morphogenesis	2/352	5/17913	0.00370237	0.0260182	0.0193223	PDGFRA/PDGFRB		2
	BP	GO:0072104	glomerular capillary formation	2/352	5/17913	0.00370237	0.0260182	0.0193223	PDGFRA/PDGFRB		2
	BP	GO:1902564	negative regulation of neutrophil activation	2/352	5/17913	0.00370237	0.0260182	0.0193223	FCGR2B/CD300A		2
	BP	GO:1902565	positive regulation of neutrophil activation	2/352	5/17913	0.00370237	0.0260182	0.0193223	ITGB2/ITGAM		2
	BP	GO:2001205	negative regulation of osteoclast development	2/352	5/17913	0.00370237	0.0260182	0.0193223	LILRB1/FBN1		2
	BP	GO:2000146	negative regulation of cell motility	15/352	347/17913	0.00376318	0.0263972	0.0196038	AIF1/CD300A/WAS/ARHGDIB/SLAMF8/CXCL13/CCL2/APOE/PODN/FBLN1/CXCL12/DCN/SFRP2/CYP1B1/THY1		15
	BP	GO:0002367	cytokine production involved in immune response	7/352	101/17913	0.00378137	0.0264764	0.0196627	SASH3/TNFRSF1B/CD74/LILRB1/FOXP3/FCER1G/BTK		7
	BP	GO:0010922	positive regulation of phosphatase activity	4/352	33/17913	0.00382464	0.0265858	0.0197438	PTPRC/CD300A/PLEK/PDGFRB		4
	BP	GO:0042554	superoxide anion generation	4/352	33/17913	0.00382464	0.0265858	0.0197438	TYROBP/ITGB2/CYBB/ITGAM		4
	BP	GO:0043032	positive regulation of macrophage activation	4/352	33/17913	0.00382464	0.0265858	0.0197438	C1QA/ITGB2/HAVCR2/ITGAM		4
	BP	GO:0098751	bone cell development	4/352	33/17913	0.00382464	0.0265858	0.0197438	TYROBP/LILRB1/FLI1/FBN1		4
	BP	GO:0006690	icosanoid metabolic process	7/352	102/17913	0.00399327	0.0276167	0.0205095	CD74/ALOX5AP/GGTA1P/ALOX5/GGT5/PTGDS/CYP1B1		7
	BP	GO:0008037	cell recognition	8/352	129/17913	0.0039945	0.0276167	0.0205095	DOCK2/HAVCR2/PRF1/CCL19/CD209/FCN1/PECAM1/CXCR4		8
	BP	GO:0030833	regulation of actin filament polymerization	8/352	129/17913	0.0039945	0.0276167	0.0205095	NCKAP1L/WAS/HCLS1/CORO1A/IQGAP2/PREX1/ELN/HCK		8
	BP	GO:0050708	regulation of protein secretion	18/352	456/17913	0.0041431	0.0285668	0.0212151	AIF1/CD2/CD14/FCGR2B/TNFRSF1B/LILRB1/TNFRSF4/CSF1R/FOXP3/HAVCR2/FGR/SRGN/CCL19/CCL5/FCN1/GBP1/APOE/MMP12		18
	BP	GO:0032930	positive regulation of superoxide anion generation	3/352	17/17913	0.00416909	0.0285668	0.0212151	TYROBP/ITGB2/ITGAM		3
	BP	GO:0043373	CD4-positive, alpha-beta T cell lineage commitment	3/352	17/17913	0.00416909	0.0285668	0.0212151	SPN/FOXP3/SLAMF6		3
	BP	GO:0061298	retina vasculature development in camera-type eye	3/352	17/17913	0.00416909	0.0285668	0.0212151	PDGFRA/PDGFRB/CYP1B1		3
	BP	GO:1903980	positive regulation of microglial cell activation	3/352	17/17913	0.00416909	0.0285668	0.0212151	C1QA/ITGB2/ITGAM		3
	BP	GO:0018149	peptide cross-linking	4/352	34/17913	0.00426847	0.0291439	0.0216436	SPOCK2/DCN/F13A1/BGN		4
	BP	GO:0032735	positive regulation of interleukin-12 production	4/352	34/17913	0.00426847	0.0291439	0.0216436	IRF8/LTB/CCL19/IDO1		4
	BP	GO:0002218	activation of innate immune response	14/352	319/17913	0.00441931	0.0301202	0.0223687	CD14/MNDA/CD300A/ITGB2/CTSS/FCER1G/HAVCR2/CLEC10A/BTK/CD209/FCN1/ITGAM/CTSK/HCK		14
	BP	GO:0035306	positive regulation of dephosphorylation	5/352	55/17913	0.00443166	0.030151	0.0223915	PTPRC/LILRB2/CD300A/PLEK/PDGFRB		5
	BP	GO:0007157	heterophilic cell-cell adhesion via plasma membrane cell adhesion molecules	4/352	35/17913	0.00474578	0.0321742	0.0238941	JAML/ITGAL/VCAM1/CD209		4
	BP	GO:0090322	regulation of superoxide metabolic process	4/352	35/17913	0.00474578	0.0321742	0.0238941	TYROBP/ITGB2/FBLN5/ITGAM		4
	BP	GO:0051480	regulation of cytosolic calcium ion concentration	13/352	289/17913	0.00488504	0.03306	0.0245519	CD52/PTPRC/CCR5/CD4/C3AR1/CORO1A/LCK/CCR1/CXCL13/CCL19/CXCL9/PDGFRA/THY1		13
	BP	GO:0046641	positive regulation of alpha-beta T cell proliferation	3/352	18/17913	0.00493078	0.0332609	0.0247011	CD3E/RASAL3/PTPRC		3
	BP	GO:0019730	antimicrobial humoral response	7/352	106/17913	0.00493202	0.0332609	0.0247011	RNASE6/IGKV3-20/IGHM/LYZ/RARRES2/CCL13/GNLY		7
	BP	GO:0045453	bone resorption	5/352	57/17913	0.00516713	0.0347854	0.0258333	INPP5D/CSF1R/CTSK/TMEM119/RAC2		5
	BP	GO:0007015	actin filament organization	14/352	325/17913	0.0051951	0.0348884	0.0259098	AIF1/NCKAP1L/WAS/HCLS1/CORO1A/IQGAP2/PLEK/LCP1/WIPF1/PREX1/ELN/HCK/RAC2/CXCL12		14
	BP	GO:0046849	bone remodeling	6/352	81/17913	0.00520059	0.0348884	0.0259098	INPP5D/CSF1R/RASSF2/CTSK/TMEM119/RAC2		6
	BP	GO:0090218	positive regulation of lipid kinase activity	4/352	36/17913	0.00525767	0.0352099	0.0261486	FGR/CCL19/PDGFRA/PDGFRB		4
	BP	GO:0006875	cellular metal ion homeostasis	18/352	467/17913	0.00528438	0.0353272	0.0262357	CD52/PTPRC/CCR5/CD4/C3AR1/CORO1A/LCK/CCR1/CXCL13/CCL19/CCL5/CXCL9/CCL13/APOE/PDGFRA/CXCL12/SLC40A1/THY1		18
	BP	GO:0001957	intramembranous ossification	2/352	6/17913	0.00548156	0.0357744	0.0265678	CTSK/MMP2		2
	BP	GO:0002430	complement receptor mediated signaling pathway	2/352	6/17913	0.00548156	0.0357744	0.0265678	C3AR1/C5AR1		2
	BP	GO:0002767	immune response-inhibiting cell surface receptor signaling pathway	2/352	6/17913	0.00548156	0.0357744	0.0265678	LILRB2/LILRB1		2
	BP	GO:0002885	positive regulation of hypersensitivity	2/352	6/17913	0.00548156	0.0357744	0.0265678	FCER1G/BTK		2
	BP	GO:0030885	regulation of myeloid dendritic cell activation	2/352	6/17913	0.00548156	0.0357744	0.0265678	CD2/HAVCR2		2
	BP	GO:0036072	direct ossification	2/352	6/17913	0.00548156	0.0357744	0.0265678	CTSK/MMP2		2
	BP	GO:0038145	macrophage colony-stimulating factor signaling pathway	2/352	6/17913	0.00548156	0.0357744	0.0265678	CSF1R/CSF1		2
	BP	GO:0045586	regulation of gamma-delta T cell differentiation	2/352	6/17913	0.00548156	0.0357744	0.0265678	NCKAP1L/PTPRC		2
	BP	GO:0061518	microglial cell proliferation	2/352	6/17913	0.00548156	0.0357744	0.0265678	CSF1R/CSF1		2
	BP	GO:0090673	endothelial cell-matrix adhesion	2/352	6/17913	0.00548156	0.0357744	0.0265678	PECAM1/MMP12		2
	BP	GO:2000110	negative regulation of macrophage apoptotic process	2/352	6/17913	0.00548156	0.0357744	0.0265678	CCR5/CCL5		2
	BP	GO:2000503	positive regulation of natural killer cell chemotaxis	2/352	6/17913	0.00548156	0.0357744	0.0265678	CCL4/CCL5		2
	BP	GO:2001300	lipoxin metabolic process	2/352	6/17913	0.00548156	0.0357744	0.0265678	ALOX5AP/ALOX5		2
	BP	GO:2001301	lipoxin biosynthetic process	2/352	6/17913	0.00548156	0.0357744	0.0265678	ALOX5AP/ALOX5		2
	BP	GO:0002363	alpha-beta T cell lineage commitment	3/352	19/17913	0.00577097	0.0374091	0.0277818	SPN/FOXP3/SLAMF6		3
	BP	GO:0050860	negative regulation of T cell receptor signaling pathway	3/352	19/17913	0.00577097	0.0374091	0.0277818	LILRB4/GBP1/THY1		3
	BP	GO:0061081	positive regulation of myeloid leukocyte cytokine production involved in immune response	3/352	19/17913	0.00577097	0.0374091	0.0277818	CD74/LILRB1/FCER1G		3
	BP	GO:0140131	positive regulation of lymphocyte chemotaxis	3/352	19/17913	0.00577097	0.0374091	0.0277818	CCL4/CXCL13/CCL5		3
	BP	GO:0043029	T cell homeostasis	4/352	37/17913	0.00580523	0.0375679	0.0278997	NCKAP1L/FOXP3/CORO1A/IL2RA		4
	BP	GO:0010959	regulation of metal ion transport	15/352	365/17913	0.00595622	0.0384156	0.0285293	IL16/LILRB2/LILRB1/CD4/CCL4/TRPV2/CORO1A/CCR1/CCL5/CXCL9/CCL2/CXCR4/PDGFRB/CXCL12/THY1		15
	BP	GO:0051271	negative regulation of cellular component movement	15/352	365/17913	0.00595622	0.0384156	0.0285293	AIF1/CD300A/WAS/ARHGDIB/SLAMF8/CXCL13/CCL2/APOE/PODN/FBLN1/CXCL12/DCN/SFRP2/CYP1B1/THY1		15
	BP	GO:2000514	regulation of CD4-positive, alpha-beta T cell activation	5/352	59/17913	0.00598506	0.038537	0.0286194	SASH3/NCKAP1L/FOXP3/CD86/CCL19		5
	BP	GO:0010811	positive regulation of cell-substrate adhesion	7/352	110/17913	0.00602791	0.038748	0.0287761	CD3E/SPOCK2/PREX1/CSF1/ABI3BP/THY1/COL8A1		7
	BP	GO:0032675	regulation of interleukin-6 production	8/352	139/17913	0.00623914	0.0400388	0.0297347	AIF1/TYROBP/NCKAP1L/LILRB2/INPP5D/FOXP3/FCER1G/HAVCR2		8
	BP	GO:0002758	innate immune response-activating signal transduction	13/352	298/17913	0.00627842	0.0402237	0.0298721	CD14/CD300A/ITGB2/CTSS/FCER1G/HAVCR2/CLEC10A/BTK/CD209/FCN1/ITGAM/CTSK/HCK		13
	BP	GO:0050728	negative regulation of inflammatory response	9/352	170/17913	0.00655408	0.0419199	0.0311317	FCGR2B/TNFRSF1B/CST7/PTPRC/FOXP3/SLAMF8/SIGLEC10/IL2RA/APOE		9
	BP	GO:0043270	positive regulation of ion transport	12/352	266/17913	0.00657059	0.0419557	0.0311583	CTSS/CD4/CCL4/TRPV2/CCR1/CCL5/CXCL9/CCL2/APOE/PDGFRB/CXCL12/THY1		12
	BP	GO:0051209	release of sequestered calcium ion into cytosol	7/352	112/17913	0.00663952	0.0422555	0.0313809	PTPRC/CCR5/CORO1A/LCK/CCL19/CXCL9/THY1		7
	BP	GO:0051283	negative regulation of sequestering of calcium ion	7/352	112/17913	0.00663952	0.0422555	0.0313809	PTPRC/CCR5/CORO1A/LCK/CCL19/CXCL9/THY1		7
	BP	GO:0002438	acute inflammatory response to antigenic stimulus	3/352	20/17913	0.00669169	0.042377	0.0314712	FCGR2B/FCER1G/BTK		3
	BP	GO:0032516	positive regulation of phosphoprotein phosphatase activity	3/352	20/17913	0.00669169	0.042377	0.0314712	PTPRC/CD300A/PDGFRB		3
	BP	GO:0043369	CD4-positive or CD8-positive, alpha-beta T cell lineage commitment	3/352	20/17913	0.00669169	0.042377	0.0314712	SPN/FOXP3/SLAMF6		3
	BP	GO:0001501	skeletal system development	18/352	479/17913	0.00681114	0.0430625	0.0319803	TYROBP/PTPRC/LILRB1/FGR/FLI1/CMKLR1/RASSF2/PDGFRA/PRELP/CTSK/TMEM119/MGP/PRRX1/CHI3L1/IGF2/SFRP2/FBN1/MMP2		18
	BP	GO:0007599	hemostasis	14/352	336/17913	0.00690083	0.0435579	0.0323482	FERMT3/WAS/LCP2/FCER1G/FLI1/LCK/SERPING1/PLEK/ENTPD1/SERPINA1/APOE/PDGFRA/FBLN1/F13A1		14
	BP	GO:0043491	protein kinase B signaling	12/352	268/17913	0.00695807	0.0438473	0.0325631	HCLS1/CD86/LCK/CCL19/CCL5/CCL2/PDGFRA/PDGFRB/RAC2/AXL/CHI3L1/IGF2		12
	BP	GO:0045766	positive regulation of angiogenesis	10/352	203/17913	0.00700893	0.0438962	0.0325994	ITGB2/CYBB/C3AR1/TNFSF12/ITGAX/C5AR1/CXCR4/CHI3L1/SFRP2/CYP1B1		10
	BP	GO:0033003	regulation of mast cell activation	4/352	39/17913	0.00701151	0.0438962	0.0325994	CD300A/FCER1G/FGR/RAC2		4
	BP	GO:0042269	regulation of natural killer cell mediated cytotoxicity	4/352	39/17913	0.00701151	0.0438962	0.0325994	LILRB1/HAVCR2/LAG3/SLAMF6		4
	BP	GO:0090279	regulation of calcium ion import	4/352	39/17913	0.00701151	0.0438962	0.0325994	TRPV2/CCL2/PDGFRB/CXCL12		4
	BP	GO:0051282	regulation of sequestering of calcium ion	7/352	114/17913	0.00729611	0.0456036	0.0338674	PTPRC/CCR5/CORO1A/LCK/CCL19/CXCL9/THY1		7
	BP	GO:0051897	positive regulation of protein kinase B signaling	9/352	173/17913	0.00732021	0.04568	0.0339241	HCLS1/CD86/LCK/CCL19/PDGFRA/PDGFRB/RAC2/CHI3L1/IGF2		9
	BP	GO:0002637	regulation of immunoglobulin production	5/352	62/17913	0.0073766	0.0459573	0.0341301	FCGR2B/PTPRC/TNFRSF4/FOXP3/MZB1		5
	BP	GO:0002606	positive regulation of dendritic cell antigen processing and presentation	2/352	7/17913	0.00757486	0.0466631	0.0346542	CD74/CCL19		2
	BP	GO:0033239	negative regulation of cellular amine metabolic process	2/352	7/17913	0.00757486	0.0466631	0.0346542	ITGB2/ITGAM		2
	BP	GO:0036015	response to interleukin-3	2/352	7/17913	0.00757486	0.0466631	0.0346542	CSF2RB/CSF3R		2
	BP	GO:0036016	cellular response to interleukin-3	2/352	7/17913	0.00757486	0.0466631	0.0346542	CSF2RB/CSF3R		2
	BP	GO:0043615	astrocyte cell migration	2/352	7/17913	0.00757486	0.0466631	0.0346542	GPR183/CCL2		2
	BP	GO:0061438	renal system vasculature morphogenesis	2/352	7/17913	0.00757486	0.0466631	0.0346542	PDGFRA/PDGFRB		2
	BP	GO:0061439	kidney vasculature morphogenesis	2/352	7/17913	0.00757486	0.0466631	0.0346542	PDGFRA/PDGFRB		2
	BP	GO:0032928	regulation of superoxide anion generation	3/352	21/17913	0.00769476	0.0473258	0.0351464	TYROBP/ITGB2/ITGAM		3
	BP	GO:0006026	aminoglycan catabolic process	5/352	63/17913	0.0078866	0.048351	0.0359078	FMOD/PRELP/DCN/BGN/CHIT1		5
	BP	GO:0046637	regulation of alpha-beta T cell differentiation	5/352	63/17913	0.0078866	0.048351	0.0359078	SASH3/NCKAP1L/FOXP3/CD86/CCL19		5
	BP	GO:0040013	negative regulation of locomotion	15/352	377/17913	0.00792126	0.0484862	0.0360081	AIF1/CD300A/WAS/ARHGDIB/SLAMF8/CXCL13/CCL2/APOE/PODN/FBLN1/CXCL12/DCN/SFRP2/CYP1B1/THY1		15
	BP	GO:0002262	myeloid cell homeostasis	8/352	145/17913	0.00798234	0.048705	0.0361706	SPI1/NCKAP1L/INPP5D/FOXP3/FCER1G/IKZF1/HCLS1/AXL		8
	BP	GO:0060402	calcium ion transport into cytosol	8/352	145/17913	0.00798234	0.048705	0.0361706	PTPRC/CCR5/CD4/CORO1A/LCK/CCL19/CXCL9/THY1		8
	BP	GO:0014066	regulation of phosphatidylinositol 3-kinase signaling	7/352	117/17913	0.00836952	0.0509057	0.037805	HCST/HCLS1/FGR/CCL5/PDGFRA/PDGFRB/DCN		7
	BP	GO:0051208	sequestering of calcium ion	7/352	117/17913	0.00836952	0.0509057	0.037805	PTPRC/CCR5/CORO1A/LCK/CCL19/CXCL9/THY1		7
	BP	GO:0002224	toll-like receptor signaling pathway	8/352	147/17913	0.00863772	0.052454	0.0389548	CD14/CD300A/ITGB2/CTSS/HAVCR2/BTK/ITGAM/CTSK		8
	BP	GO:0045649	regulation of macrophage differentiation	3/352	22/17913	0.00878179	0.0531609	0.0394798	C1QC/HCLS1/CSF1		3
	BP	GO:0150079	negative regulation of neuroinflammatory response	3/352	22/17913	0.00878179	0.0531609	0.0394798	TNFRSF1B/CST7/PTPRC		3
	BP	GO:0002715	regulation of natural killer cell mediated immunity	4/352	42/17913	0.00911357	0.05491	0.0407787	LILRB1/HAVCR2/LAG3/SLAMF6		4
	BP	GO:0035307	positive regulation of protein dephosphorylation	4/352	42/17913	0.00911357	0.05491	0.0407787	PTPRC/LILRB2/CD300A/PDGFRB		4
	BP	GO:0042088	T-helper 1 type immune response	4/352	42/17913	0.00911357	0.05491	0.0407787	SPN/HAVCR2/IL18BP/CCL19		4
	BP	GO:1901214	regulation of neuron death	13/352	313/17913	0.00928754	0.0558706	0.0414922	FCGR2B/TNFRSF1B/TYROBP/C1QA/ITGB2/CORO1A/CSF1/CCL5/CCL2/APOE/ITGAM/C5AR1/AXL		13
	BP	GO:0032635	interleukin-6 production	8/352	149/17913	0.00933256	0.0560537	0.0416281	AIF1/TYROBP/NCKAP1L/LILRB2/INPP5D/FOXP3/FCER1G/HAVCR2		8
	BP	GO:0032535	regulation of cellular component size	13/352	315/17913	0.00976211	0.0572825	0.0425407	NCKAP1L/WAS/HCLS1/TRPV2/CORO1A/IQGAP2/PLEK/PREX1/ELN/APOE/HCK/CXCL12/IL7R		13
	BP	GO:0002347	response to tumor cell	3/352	23/17913	0.0099542	0.0572825	0.0425407	HAVCR2/PRF1/HNMT		3
	BP	GO:0031579	membrane raft organization	3/352	23/17913	0.0099542	0.0572825	0.0425407	CD2/PTPRC/DOCK2		3
	BP	GO:0060143	positive regulation of syncytium formation by plasma membrane fusion	3/352	23/17913	0.0099542	0.0572825	0.0425407	CD53/TYROBP/CXCL9		3
	BP	GO:0002765	immune response-inhibiting signal transduction	2/352	8/17913	0.0099693	0.0572825	0.0425407	LILRB2/LILRB1		2
	BP	GO:0002866	positive regulation of acute inflammatory response to antigenic stimulus	2/352	8/17913	0.0099693	0.0572825	0.0425407	FCER1G/BTK		2
	BP	GO:0010533	regulation of activation of Janus kinase activity	2/352	8/17913	0.0099693	0.0572825	0.0425407	CD300A/CCL5		2
	BP	GO:0010873	positive regulation of cholesterol esterification	2/352	8/17913	0.0099693	0.0572825	0.0425407	APOE/APOC1		2
	BP	GO:0030223	neutrophil differentiation	2/352	8/17913	0.0099693	0.0572825	0.0425407	EVI2B/INPP5D		2
	BP	GO:0030853	negative regulation of granulocyte differentiation	2/352	8/17913	0.0099693	0.0572825	0.0425407	INPP5D/C1QC		2
	BP	GO:0030854	positive regulation of granulocyte differentiation	2/352	8/17913	0.0099693	0.0572825	0.0425407	EVI2B/HCLS1		2
	BP	GO:0033625	positive regulation of integrin activation	2/352	8/17913	0.0099693	0.0572825	0.0425407	PLEK/CXCL13		2
	BP	GO:0034638	phosphatidylcholine catabolic process	2/352	8/17913	0.0099693	0.0572825	0.0425407	ENPP2/APOC1		2
	BP	GO:0035655	interleukin-18-mediated signaling pathway	2/352	8/17913	0.0099693	0.0572825	0.0425407	ALOX5/IL18BP		2
	BP	GO:0035696	monocyte extravasation	2/352	8/17913	0.0099693	0.0572825	0.0425407	JAML/PECAM1		2
	BP	GO:0038114	interleukin-21-mediated signaling pathway	2/352	8/17913	0.0099693	0.0572825	0.0425407	IL2RG/IL21R		2
	BP	GO:0043313	regulation of neutrophil degranulation	2/352	8/17913	0.0099693	0.0572825	0.0425407	ITGB2/ITGAM		2
	BP	GO:0045590	negative regulation of regulatory T cell differentiation	2/352	8/17913	0.0099693	0.0572825	0.0425407	LAG3/CTLA4		2
	BP	GO:0050859	negative regulation of B cell receptor signaling pathway	2/352	8/17913	0.0099693	0.0572825	0.0425407	FCGR2B/CD300A		2
	BP	GO:0060054	positive regulation of epithelial cell proliferation involved in wound healing	2/352	8/17913	0.0099693	0.0572825	0.0425407	JAML/MMP12		2
	BP	GO:0061517	macrophage proliferation	2/352	8/17913	0.0099693	0.0572825	0.0425407	CSF1R/CSF1		2
	BP	GO:0071351	cellular response to interleukin-18	2/352	8/17913	0.0099693	0.0572825	0.0425407	ALOX5/IL18BP		2
	BP	GO:0072102	glomerulus morphogenesis	2/352	8/17913	0.0099693	0.0572825	0.0425407	PDGFRA/PDGFRB		2
	BP	GO:0072239	metanephric glomerulus vasculature development	2/352	8/17913	0.0099693	0.0572825	0.0425407	PDGFRA/PDGFRB		2
	BP	GO:0072641	type I interferon secretion	2/352	8/17913	0.0099693	0.0572825	0.0425407	LILRB1/MMP12		2
	BP	GO:0098756	response to interleukin-21	2/352	8/17913	0.0099693	0.0572825	0.0425407	IL2RG/IL21R		2
	BP	GO:0098757	cellular response to interleukin-21	2/352	8/17913	0.0099693	0.0572825	0.0425407	IL2RG/IL21R		2
	BP	GO:1903011	negative regulation of bone development	2/352	8/17913	0.0099693	0.0572825	0.0425407	LILRB1/FBN1		2
	BP	GO:1903012	positive regulation of bone development	2/352	8/17913	0.0099693	0.0572825	0.0425407	TYROBP/TMEM119		2
	BP	GO:0051056	regulation of small GTPase mediated signal transduction	13/352	316/17913	0.0100064	0.0574098	0.0426353	ARHGAP9/CYTH4/RASAL3/ARHGAP15/RHOH/TAGAP/ARHGDIB/PREX1/CSF1/APOE/PDGFRB/RAC2/TIMP2		13
	BP	GO:0043901	negative regulation of multi-organism process	9/352	182/17913	0.0100329	0.0574763	0.0426846	FGL2/IRF8/HAVCR2/ARHGDIB/CCL4/IL2RA/CCL5/FCN1/APOBEC3G		9
	BP	GO:0032418	lysosome localization	5/352	67/17913	0.0101718	0.0581851	0.043211	CD300A/FCER1G/BTK/FGR/RAC2		5
	BP	GO:0002437	inflammatory response to antigenic stimulus	4/352	44/17913	0.0107207	0.0612339	0.0454752	FCGR2B/FCER1G/BTK/IL2RA		4
	BP	GO:0034612	response to tumor necrosis factor	12/352	284/17913	0.0107452	0.0612827	0.0455114	CD14/TNFRSF1B/CD27/TNFRSF4/LTB/TNFSF13B/TNFSF12/CCL5/VCAM1/CCL2/GBP1/CHI3L1		12
	BP	GO:0002861	regulation of inflammatory response to antigenic stimulus	3/352	24/17913	0.0112132	0.0636685	0.0472833	FCGR2B/FCER1G/BTK		3
	BP	GO:0072012	glomerulus vasculature development	3/352	24/17913	0.0112132	0.0636685	0.0472833	PECAM1/PDGFRA/PDGFRB		3
	BP	GO:0150078	positive regulation of neuroinflammatory response	3/352	24/17913	0.0112132	0.0636685	0.0472833	C1QA/ITGB2/ITGAM		3
	BP	GO:0051235	maintenance of location	12/352	286/17913	0.0113129	0.0641399	0.0476333	PTPRC/CCR5/CD4/CORO1A/SRGN/LCK/CCL19/CXCL9/APOE/MSR1/FBN1/THY1		12
	BP	GO:0009988	cell-cell recognition	5/352	69/17913	0.0114688	0.064928	0.0482186	DOCK2/HAVCR2/PRF1/CCL19/CD209		5
	BP	GO:0045581	negative regulation of T cell differentiation	4/352	45/17913	0.0115885	0.0654131	0.0485789	CD74/FOXP3/LAG3/CTLA4		4
	BP	GO:0050922	negative regulation of chemotaxis	4/352	45/17913	0.0115885	0.0654131	0.0485789	AIF1/SLAMF8/CXCL13/CCL2		4
	BP	GO:1901570	fatty acid derivative biosynthetic process	6/352	96/17913	0.0116487	0.0656565	0.0487596	CD74/ALOX5AP/GGTA1P/ALOX5/GGT5/PTGDS		6
	BP	GO:0007265	Ras protein signal transduction	13/352	324/17913	0.0121369	0.0683076	0.0507285	AIF1/CYTH4/RASAL3/WAS/ARHGDIB/DOK2/DOK3/PREX1/CSF1/PECAM1/APOE/PDGFRB/TIMP2		13
	BP	GO:0019932	second-messenger-mediated signaling	14/352	360/17913	0.0121723	0.068407	0.0508023	CD3E/PTPRC/CCR5/CD4/CCL4/BTK/PLEK/CMKLR1/CXCL9/FPR1/VCAM1/GBP1/APOE/CXCR4		14
	BP	GO:0097553	calcium ion transmembrane import into cytosol	7/352	126/17913	0.0122867	0.068949	0.0512048	PTPRC/CCR5/CORO1A/LCK/CCL19/CXCL9/THY1		7
	BP	GO:0060401	cytosolic calcium ion transport	8/352	157/17913	0.0125342	0.0693802	0.051525	PTPRC/CCR5/CD4/CORO1A/LCK/CCL19/CXCL9/THY1		8
	BP	GO:0045672	positive regulation of osteoclast differentiation	3/352	25/17913	0.0125599	0.0693802	0.051525	TYROBP/CCR1/CSF1		3
	BP	GO:2000482	regulation of interleukin-8 secretion	3/352	25/17913	0.0125599	0.0693802	0.051525	CD2/CD14/FCN1		3
	BP	GO:0001820	serotonin secretion	2/352	9/17913	0.0126523	0.0693802	0.051525	LILRB1/FCER1G		2
	BP	GO:0002579	positive regulation of antigen processing and presentation	2/352	9/17913	0.0126523	0.0693802	0.051525	CD74/CCL19		2
	BP	GO:0010911	regulation of isomerase activity	2/352	9/17913	0.0126523	0.0693802	0.051525	ITGB2/ITGAM		2
	BP	GO:0010912	positive regulation of isomerase activity	2/352	9/17913	0.0126523	0.0693802	0.051525	ITGB2/ITGAM		2
	BP	GO:0034382	chylomicron remnant clearance	2/352	9/17913	0.0126523	0.0693802	0.051525	APOE/APOC1		2
	BP	GO:0042492	gamma-delta T cell differentiation	2/352	9/17913	0.0126523	0.0693802	0.051525	NCKAP1L/PTPRC		2
	BP	GO:0045916	negative regulation of complement activation	2/352	9/17913	0.0126523	0.0693802	0.051525	SERPING1/VSIG4		2
	BP	GO:0046598	positive regulation of viral entry into host cell	2/352	9/17913	0.0126523	0.0693802	0.051525	CD74/CD4		2
	BP	GO:0048251	elastic fiber assembly	2/352	9/17913	0.0126523	0.0693802	0.051525	FBLN5/MFAP4		2
	BP	GO:0051133	regulation of NK T cell activation	2/352	9/17913	0.0126523	0.0693802	0.051525	RASAL3/CD300A		2
	BP	GO:0060907	positive regulation of macrophage cytokine production	2/352	9/17913	0.0126523	0.0693802	0.051525	CD74/LILRB1		2
	BP	GO:0071830	triglyceride-rich lipoprotein particle clearance	2/352	9/17913	0.0126523	0.0693802	0.051525	APOE/APOC1		2
	BP	GO:2000258	negative regulation of protein activation cascade	2/352	9/17913	0.0126523	0.0693802	0.051525	SERPING1/VSIG4		2
	BP	GO:0050848	regulation of calcium-mediated signaling	6/352	98/17913	0.0128061	0.0701235	0.0520771	CD3E/CD4/CCL4/PLEK/CMKLR1/GBP1		6
	BP	GO:0001961	positive regulation of cytokine-mediated signaling pathway	4/352	47/17913	0.0134566	0.0735804	0.0546443	CD74/CSF1/AXL/MMP12		4
	BP	GO:0050710	negative regulation of cytokine secretion	5/352	72/17913	0.0136185	0.0742545	0.0551449	FCGR2B/LILRB1/FOXP3/SRGN/GBP1		5
	BP	GO:0050829	defense response to Gram-negative bacterium	5/352	72/17913	0.0136185	0.0742545	0.0551449	RNASE6/MPEG1/CD4/IGHM/RARRES2		5
	BP	GO:0048015	phosphatidylinositol-mediated signaling	8/352	160/17913	0.0139212	0.0757707	0.0562709	HCST/CSF1R/HCLS1/FGR/CCL5/PDGFRA/PDGFRB/DCN		8
	BP	GO:0002360	T cell lineage commitment	3/352	26/17913	0.0139951	0.0757707	0.0562709	SPN/FOXP3/SLAMF6		3
	BP	GO:0060142	regulation of syncytium formation by plasma membrane fusion	3/352	26/17913	0.0139951	0.0757707	0.0562709	CD53/TYROBP/CXCL9		3
	BP	GO:0061437	renal system vasculature development	3/352	26/17913	0.0139951	0.0757707	0.0562709	PECAM1/PDGFRA/PDGFRB		3
	BP	GO:0061440	kidney vasculature development	3/352	26/17913	0.0139951	0.0757707	0.0562709	PECAM1/PDGFRA/PDGFRB		3
	BP	GO:0007596	blood coagulation	13/352	331/17913	0.014275	0.0771773	0.0573156	FERMT3/WAS/LCP2/FCER1G/LCK/SERPING1/PLEK/ENTPD1/SERPINA1/APOE/PDGFRA/FBLN1/F13A1		13
	BP	GO:0050688	regulation of defense response to virus	5/352	73/17913	0.0143913	0.0776971	0.0577015	FGL2/LILRB1/IL2RA/APOBEC3G/MMP12		5
	BP	GO:0002686	negative regulation of leukocyte migration	4/352	48/17913	0.0144582	0.0777304	0.0577263	CD300A/SLAMF8/CCL2/CXCL12		4
	BP	GO:1903307	positive regulation of regulated secretory pathway	4/352	48/17913	0.0144582	0.0777304	0.0577263	ITGB2/FCER1G/FGR/ITGAM		4
	BP	GO:1903727	positive regulation of phospholipid metabolic process	4/352	48/17913	0.0144582	0.0777304	0.0577263	FGR/CCL19/PDGFRA/PDGFRB		4
	BP	GO:0030336	negative regulation of cell migration	13/352	332/17913	0.0146026	0.0783974	0.0582216	AIF1/CD300A/ARHGDIB/SLAMF8/CXCL13/CCL2/APOE/PODN/CXCL12/DCN/SFRP2/CYP1B1/THY1		13
	BP	GO:0110053	regulation of actin filament organization	10/352	228/17913	0.0150135	0.0804907	0.0597762	NCKAP1L/WAS/HCLS1/CORO1A/IQGAP2/PLEK/PREX1/ELN/HCK/CXCL12		10
	BP	GO:0048017	inositol lipid-mediated signaling	8/352	163/17913	0.0154171	0.0817594	0.0607184	HCST/CSF1R/HCLS1/FGR/CCL5/PDGFRA/PDGFRB/DCN		8
	BP	GO:0043113	receptor clustering	4/352	49/17913	0.0155058	0.0817594	0.0607184	ITGB2/ITGAL/APOE/THY1		4
	BP	GO:0046640	regulation of alpha-beta T cell proliferation	3/352	27/17913	0.0155196	0.0817594	0.0607184	CD3E/RASAL3/PTPRC		3
	BP	GO:0072378	blood coagulation, fibrin clot formation	3/352	27/17913	0.0155196	0.0817594	0.0607184	SERPING1/FBLN1/F13A1		3
	BP	GO:0001768	establishment of T cell polarity	2/352	10/17913	0.0156117	0.0817594	0.0607184	DOCK2/CCL19		2
	BP	GO:0002713	negative regulation of B cell mediated immunity	2/352	10/17913	0.0156117	0.0817594	0.0607184	FCGR2B/FOXP3		2
	BP	GO:0002887	negative regulation of myeloid leukocyte mediated immunity	2/352	10/17913	0.0156117	0.0817594	0.0607184	FCGR2B/CD300A		2
	BP	GO:0002890	negative regulation of immunoglobulin mediated immune response	2/352	10/17913	0.0156117	0.0817594	0.0607184	FCGR2B/FOXP3		2
	BP	GO:0019062	virion attachment to host cell	2/352	10/17913	0.0156117	0.0817594	0.0607184	CD209/LRRC15		2
	BP	GO:0032488	Cdc42 protein signal transduction	2/352	10/17913	0.0156117	0.0817594	0.0607184	WAS/APOE		2
	BP	GO:0034447	very-low-density lipoprotein particle clearance	2/352	10/17913	0.0156117	0.0817594	0.0607184	APOE/APOC1		2
	BP	GO:0048245	eosinophil chemotaxis	2/352	10/17913	0.0156117	0.0817594	0.0607184	CCL5/CCL13		2
	BP	GO:0071670	smooth muscle cell chemotaxis	2/352	10/17913	0.0156117	0.0817594	0.0607184	AIF1/PDGFRB		2
	BP	GO:1901748	leukotriene D4 metabolic process	2/352	10/17913	0.0156117	0.0817594	0.0607184	GGTA1P/GGT5		2
	BP	GO:1901750	leukotriene D4 biosynthetic process	2/352	10/17913	0.0156117	0.0817594	0.0607184	GGTA1P/GGT5		2
	BP	GO:2000035	regulation of stem cell division	2/352	10/17913	0.0156117	0.0817594	0.0607184	EVI2B/SFRP2		2
	BP	GO:2000109	regulation of macrophage apoptotic process	2/352	10/17913	0.0156117	0.0817594	0.0607184	CCR5/CCL5		2
	BP	GO:1901224	positive regulation of NIK/NF-kappaB signaling	5/352	75/17913	0.0160242	0.0838054	0.0622379	CD14/CD27/HAVCR2/CCL19/CHI3L1		5
	BP	GO:0043087	regulation of GTPase activity	15/352	410/17913	0.0160637	0.0838977	0.0623064	ARHGAP9/RASAL3/NCKAP1L/ARHGAP15/RHOH/DOCK2/TAGAP/ARHGDIB/RGS1/DOCK10/IQGAP2/CXCL13/PREX1/CCL19/THY1		15
	BP	GO:0002221	pattern recognition receptor signaling pathway	9/352	197/17913	0.0161495	0.0842314	0.0625543	CD14/CD300A/ITGB2/CTSS/HAVCR2/BTK/FCN1/ITGAM/CTSK		9
	BP	GO:0051607	defense response to virus	10/352	231/17913	0.0163055	0.08493	0.063073	RNASE6/FGL2/PTPRC/LILRB1/PRF1/IL2RA/CXCL9/GBP1/APOBEC3G/MMP12		10
	BP	GO:0050817	coagulation	13/352	337/17913	0.016328	0.0849323	0.0630747	FERMT3/WAS/LCP2/FCER1G/LCK/SERPING1/PLEK/ENTPD1/SERPINA1/APOE/PDGFRA/FBLN1/F13A1		13
	BP	GO:0071356	cellular response to tumor necrosis factor	11/352	266/17913	0.0164836	0.0856255	0.0635896	TNFRSF1B/CD27/TNFRSF4/LTB/TNFSF13B/TNFSF12/CCL5/VCAM1/CCL2/GBP1/CHI3L1		11
	BP	GO:1904018	positive regulation of vasculature development	10/352	232/17913	0.016754	0.0869126	0.0645455	ITGB2/CYBB/C3AR1/TNFSF12/ITGAX/C5AR1/CXCR4/CHI3L1/SFRP2/CYP1B1		10
	BP	GO:0043547	positive regulation of GTPase activity	13/352	339/17913	0.01706	0.0880519	0.0653915	ARHGAP9/RASAL3/NCKAP1L/ARHGAP15/DOCK2/TAGAP/ARHGDIB/RGS1/DOCK10/CXCL13/PREX1/CCL19/THY1		13
	BP	GO:0009074	aromatic amino acid family catabolic process	3/352	28/17913	0.0171339	0.0880519	0.0653915	IL4I1/HNMT/IDO1		3
	BP	GO:0032814	regulation of natural killer cell activation	3/352	28/17913	0.0171339	0.0880519	0.0653915	TYROBP/HAVCR2/AXL		3
	BP	GO:0033032	regulation of myeloid cell apoptotic process	3/352	28/17913	0.0171339	0.0880519	0.0653915	CCR5/FCER1G/CCL5		3
	BP	GO:0034367	protein-containing complex remodeling	3/352	28/17913	0.0171339	0.0880519	0.0653915	PLA2G7/APOE/APOC1		3
	BP	GO:0034368	protein-lipid complex remodeling	3/352	28/17913	0.0171339	0.0880519	0.0653915	PLA2G7/APOE/APOC1		3
	BP	GO:0034369	plasma lipoprotein particle remodeling	3/352	28/17913	0.0171339	0.0880519	0.0653915	PLA2G7/APOE/APOC1		3
	BP	GO:0045620	negative regulation of lymphocyte differentiation	4/352	51/17913	0.0177413	0.0882437	0.065534	CD74/FOXP3/LAG3/CTLA4		4
	BP	GO:1903305	regulation of regulated secretory pathway	7/352	136/17913	0.0180253	0.0882437	0.065534	FCGR2B/CD300A/ITGB2/FCER1G/FGR/ITGAM/RAC2		7
	BP	GO:0001767	establishment of lymphocyte polarity	2/352	11/17913	0.0188356	0.0882437	0.065534	DOCK2/CCL19		2
	BP	GO:0001867	complement activation, lectin pathway	2/352	11/17913	0.0188356	0.0882437	0.065534	SERPING1/FCN1		2
	BP	GO:0002638	negative regulation of immunoglobulin production	2/352	11/17913	0.0188356	0.0882437	0.065534	FCGR2B/FOXP3		2
	BP	GO:0002923	regulation of humoral immune response mediated by circulating immunoglobulin	2/352	11/17913	0.0188356	0.0882437	0.065534	FCGR2B/PTPRC		2
	BP	GO:0032908	regulation of transforming growth factor beta1 production	2/352	11/17913	0.0188356	0.0882437	0.065534	TYROBP/FOXP3		2
	BP	GO:0033089	positive regulation of T cell differentiation in thymus	2/352	11/17913	0.0188356	0.0882437	0.065534	FOXP3/IL7R		2
	BP	GO:0033700	phospholipid efflux	2/352	11/17913	0.0188356	0.0882437	0.065534	APOE/APOC1		2
	BP	GO:0051132	NK T cell activation	2/352	11/17913	0.0188356	0.0882437	0.065534	RASAL3/CD300A		2
	BP	GO:0070673	response to interleukin-18	2/352	11/17913	0.0188356	0.0882437	0.065534	ALOX5/IL18BP		2
	BP	GO:0072610	interleukin-12 secretion	2/352	11/17913	0.0188356	0.0882437	0.065534	LILRB1/CCL19		2
	BP	GO:0072672	neutrophil extravasation	2/352	11/17913	0.0188356	0.0882437	0.065534	JAML/PECAM1		2
	BP	GO:1903979	negative regulation of microglial cell activation	2/352	11/17913	0.0188356	0.0882437	0.065534	CST7/PTPRC		2
	BP	GO:0010575	positive regulation of vascular endothelial growth factor production	3/352	29/17913	0.0188385	0.0882437	0.065534	C3AR1/C5AR1/CYP1B1		3
	BP	GO:0048873	homeostasis of number of cells within a tissue	3/352	29/17913	0.0188385	0.0882437	0.065534	SASH3/CORO1A/CSF1		3
	BP	GO:0002720	positive regulation of cytokine production involved in immune response	4/352	52/17913	0.0189303	0.0882437	0.065534	SASH3/CD74/LILRB1/FCER1G		4
	BP	GO:1903532	positive regulation of secretion by cell	14/352	381/17913	0.0189817	0.0882437	0.065534	AIF1/CD2/CD14/ITGB2/TNFRSF4/CSF1R/FCER1G/HAVCR2/FGR/CCL19/FCN1/ITGAM/CXCL12/MMP12		14
	BP	GO:0048771	tissue remodeling	8/352	170/17913	0.0193551	0.0882437	0.065534	INPP5D/CSF1R/RASSF2/CTSK/TMEM119/RAC2/AXL/BGN		8
	BP	GO:0014065	phosphatidylinositol 3-kinase signaling	7/352	138/17913	0.0193665	0.0882437	0.065534	HCST/HCLS1/FGR/CCL5/PDGFRA/PDGFRB/DCN		7
	BP	GO:0001695	histamine catabolic process	1/352	1/17913	0.0196505	0.0882437	0.065534	HNMT		1
	BP	GO:0001797	negative regulation of type IIa hypersensitivity	1/352	1/17913	0.0196505	0.0882437	0.065534	FCGR2B		1
	BP	GO:0001811	negative regulation of type I hypersensitivity	1/352	1/17913	0.0196505	0.0882437	0.065534	FCGR2B		1
	BP	GO:0001814	negative regulation of antibody-dependent cellular cytotoxicity	1/352	1/17913	0.0196505	0.0882437	0.065534	FCGR2B		1
	BP	GO:0002270	plasmacytoid dendritic cell activation	1/352	1/17913	0.0196505	0.0882437	0.065534	LAG3		1
	BP	GO:0002290	gamma-delta T cell activation involved in immune response	1/352	1/17913	0.0196505	0.0882437	0.065534	LILRB1		1
	BP	GO:0002336	B-1 B cell lineage commitment	1/352	1/17913	0.0196505	0.0882437	0.065534	SLAMF8		1
	BP	GO:0002343	peripheral B cell selection	1/352	1/17913	0.0196505	0.0882437	0.065534	BTK		1
	BP	GO:0002344	B cell affinity maturation	1/352	1/17913	0.0196505	0.0882437	0.065534	BTK		1
	BP	GO:0002362	CD4-positive, CD25-positive, alpha-beta regulatory T cell lineage commitment	1/352	1/17913	0.0196505	0.0882437	0.065534	FOXP3		1
	BP	GO:0002450	B cell antigen processing and presentation	1/352	1/17913	0.0196505	0.0882437	0.065534	FCGR2B		1
	BP	GO:0002472	macrophage antigen processing and presentation	1/352	1/17913	0.0196505	0.0882437	0.065534	FGL2		1
	BP	GO:0002518	lymphocyte chemotaxis across high endothelial venule	1/352	1/17913	0.0196505	0.0882437	0.065534	CXCL13		1
	BP	GO:0002616	regulation of macrophage antigen processing and presentation	1/352	1/17913	0.0196505	0.0882437	0.065534	FGL2		1
	BP	GO:0002617	negative regulation of macrophage antigen processing and presentation	1/352	1/17913	0.0196505	0.0882437	0.065534	FGL2		1
	BP	GO:0002622	regulation of B cell antigen processing and presentation	1/352	1/17913	0.0196505	0.0882437	0.065534	FCGR2B		1
	BP	GO:0002640	regulation of immunoglobulin biosynthetic process	1/352	1/17913	0.0196505	0.0882437	0.065534	MZB1		1
	BP	GO:0002642	positive regulation of immunoglobulin biosynthetic process	1/352	1/17913	0.0196505	0.0882437	0.065534	MZB1		1
	BP	GO:0002721	regulation of B cell cytokine production	1/352	1/17913	0.0196505	0.0882437	0.065534	BTK		1
	BP	GO:0002818	intracellular defense response	1/352	1/17913	0.0196505	0.0882437	0.065534	GNLY		1
	BP	GO:0002849	regulation of peripheral T cell tolerance induction	1/352	1/17913	0.0196505	0.0882437	0.065534	FOXP3		1
	BP	GO:0002851	positive regulation of peripheral T cell tolerance induction	1/352	1/17913	0.0196505	0.0882437	0.065534	FOXP3		1
	BP	GO:0002893	negative regulation of type II hypersensitivity	1/352	1/17913	0.0196505	0.0882437	0.065534	FCGR2B		1
	BP	GO:0006948	induction by virus of host cell-cell fusion	1/352	1/17913	0.0196505	0.0882437	0.065534	CD4		1
	BP	GO:0010900	negative regulation of phosphatidylcholine catabolic process	1/352	1/17913	0.0196505	0.0882437	0.065534	APOC1		1
	BP	GO:0010920	negative regulation of inositol phosphate biosynthetic process	1/352	1/17913	0.0196505	0.0882437	0.065534	PLEK		1
	BP	GO:0010924	regulation of inositol-polyphosphate 5-phosphatase activity	1/352	1/17913	0.0196505	0.0882437	0.065534	PLEK		1
	BP	GO:0010925	positive regulation of inositol-polyphosphate 5-phosphatase activity	1/352	1/17913	0.0196505	0.0882437	0.065534	PLEK		1
	BP	GO:0030845	phospholipase C-inhibiting G protein-coupled receptor signaling pathway	1/352	1/17913	0.0196505	0.0882437	0.065534	PLEK		1
	BP	GO:0032078	negative regulation of endodeoxyribonuclease activity	1/352	1/17913	0.0196505	0.0882437	0.065534	GZMA		1
	BP	GO:0032681	regulation of lymphotoxin A production	1/352	1/17913	0.0196505	0.0882437	0.065534	CD86		1
	BP	GO:0032712	negative regulation of interleukin-3 production	1/352	1/17913	0.0196505	0.0882437	0.065534	HAVCR2		1
	BP	GO:0032761	positive regulation of lymphotoxin A production	1/352	1/17913	0.0196505	0.0882437	0.065534	CD86		1
	BP	GO:0033367	protein localization to mast cell secretory granule	1/352	1/17913	0.0196505	0.0882437	0.065534	SRGN		1
	BP	GO:0033368	protease localization to mast cell secretory granule	1/352	1/17913	0.0196505	0.0882437	0.065534	SRGN		1
	BP	GO:0033370	maintenance of protein location in mast cell secretory granule	1/352	1/17913	0.0196505	0.0882437	0.065534	SRGN		1
	BP	GO:0033371	T cell secretory granule organization	1/352	1/17913	0.0196505	0.0882437	0.065534	SRGN		1
	BP	GO:0033373	maintenance of protease location in mast cell secretory granule	1/352	1/17913	0.0196505	0.0882437	0.065534	SRGN		1
	BP	GO:0033374	protein localization to T cell secretory granule	1/352	1/17913	0.0196505	0.0882437	0.065534	SRGN		1
	BP	GO:0033375	protease localization to T cell secretory granule	1/352	1/17913	0.0196505	0.0882437	0.065534	SRGN		1
	BP	GO:0033377	maintenance of protein location in T cell secretory granule	1/352	1/17913	0.0196505	0.0882437	0.065534	SRGN		1
	BP	GO:0033379	maintenance of protease location in T cell secretory granule	1/352	1/17913	0.0196505	0.0882437	0.065534	SRGN		1
	BP	GO:0033380	granzyme B localization to T cell secretory granule	1/352	1/17913	0.0196505	0.0882437	0.065534	SRGN		1
	BP	GO:0033382	maintenance of granzyme B location in T cell secretory granule	1/352	1/17913	0.0196505	0.0882437	0.065534	SRGN		1
	BP	GO:0033575	protein glycosylation at cell surface	1/352	1/17913	0.0196505	0.0882437	0.065534	GGTA1P		1
	BP	GO:0033580	protein galactosylation at cell surface	1/352	1/17913	0.0196505	0.0882437	0.065534	GGTA1P		1
	BP	GO:0035397	helper T cell enhancement of adaptive immune response	1/352	1/17913	0.0196505	0.0882437	0.065534	CD4		1
	BP	GO:0035548	negative regulation of interferon-beta secretion	1/352	1/17913	0.0196505	0.0882437	0.065534	LILRB1		1
	BP	GO:0036145	dendritic cell homeostasis	1/352	1/17913	0.0196505	0.0882437	0.065534	GPR183		1
	BP	GO:0038159	C-X-C chemokine receptor CXCR4 signaling pathway	1/352	1/17913	0.0196505	0.0882437	0.065534	CXCR4		1
	BP	GO:0038160	CXCL12-activated CXCR4 signaling pathway	1/352	1/17913	0.0196505	0.0882437	0.065534	CXCR4		1
	BP	GO:0038167	epidermal growth factor receptor signaling pathway via positive regulation of NF-kappaB transcription factor activity	1/352	1/17913	0.0196505	0.0882437	0.065534	RASSF2		1
	BP	GO:0038168	epidermal growth factor receptor signaling pathway via I-kappaB kinase/NF-kappaB cascade	1/352	1/17913	0.0196505	0.0882437	0.065534	RASSF2		1
	BP	GO:0042125	protein galactosylation	1/352	1/17913	0.0196505	0.0882437	0.065534	GGTA1P		1
	BP	GO:0043016	regulation of lymphotoxin A biosynthetic process	1/352	1/17913	0.0196505	0.0882437	0.065534	CD86		1
	BP	GO:0043017	positive regulation of lymphotoxin A biosynthetic process	1/352	1/17913	0.0196505	0.0882437	0.065534	CD86		1
	BP	GO:0044027	hypermethylation of CpG island	1/352	1/17913	0.0196505	0.0882437	0.065534	SPI1		1
	BP	GO:0045660	positive regulation of neutrophil differentiation	1/352	1/17913	0.0196505	0.0882437	0.065534	EVI2B		1
	BP	GO:0060101	negative regulation of phagocytosis, engulfment	1/352	1/17913	0.0196505	0.0882437	0.065534	CD300A		1
	BP	GO:0060305	regulation of cell diameter	1/352	1/17913	0.0196505	0.0882437	0.065534	PLEK		1
	BP	GO:0060345	spleen trabecula formation	1/352	1/17913	0.0196505	0.0882437	0.065534	SLC40A1		1
	BP	GO:0060611	mammary gland fat development	1/352	1/17913	0.0196505	0.0882437	0.065534	CSF1		1
	BP	GO:0060857	establishment of glial blood-brain barrier	1/352	1/17913	0.0196505	0.0882437	0.065534	MXRA8		1
	BP	GO:0060945	cardiac neuron differentiation	1/352	1/17913	0.0196505	0.0882437	0.065534	VCAM1		1
	BP	GO:0060981	cell migration involved in coronary angiogenesis	1/352	1/17913	0.0196505	0.0882437	0.065534	PDGFRB		1
	BP	GO:0061185	negative regulation of dermatome development	1/352	1/17913	0.0196505	0.0882437	0.065534	SFRP2		1
	BP	GO:0071656	negative regulation of granulocyte colony-stimulating factor production	1/352	1/17913	0.0196505	0.0882437	0.065534	HAVCR2		1
	BP	GO:0071831	intermediate-density lipoprotein particle clearance	1/352	1/17913	0.0196505	0.0882437	0.065534	APOE		1
	BP	GO:0072616	interleukin-18 secretion	1/352	1/17913	0.0196505	0.0882437	0.065534	GBP5		1
	BP	GO:0090731	cellular response to very-low-density lipoprotein particle stimulus	1/352	1/17913	0.0196505	0.0882437	0.065534	APOE		1
	BP	GO:1901257	negative regulation of macrophage colony-stimulating factor production	1/352	1/17913	0.0196505	0.0882437	0.065534	HAVCR2		1
	BP	GO:1901630	negative regulation of presynaptic membrane organization	1/352	1/17913	0.0196505	0.0882437	0.065534	APOE		1
	BP	GO:1902228	positive regulation of macrophage colony-stimulating factor signaling pathway	1/352	1/17913	0.0196505	0.0882437	0.065534	CSF1		1
	BP	GO:1902569	negative regulation of activation of Janus kinase activity	1/352	1/17913	0.0196505	0.0882437	0.065534	CD300A		1
	BP	GO:1903000	regulation of lipid transport across blood brain barrier	1/352	1/17913	0.0196505	0.0882437	0.065534	APOE		1
	BP	GO:1903002	positive regulation of lipid transport across blood brain barrier	1/352	1/17913	0.0196505	0.0882437	0.065534	APOE		1
	BP	GO:1903414	iron cation export	1/352	1/17913	0.0196505	0.0882437	0.065534	SLC40A1		1
	BP	GO:1903988	ferrous iron export across plasma membrane	1/352	1/17913	0.0196505	0.0882437	0.065534	SLC40A1		1
	BP	GO:1905853	regulation of heparan sulfate binding	1/352	1/17913	0.0196505	0.0882437	0.065534	APOE		1
	BP	GO:1905855	positive regulation of heparan sulfate binding	1/352	1/17913	0.0196505	0.0882437	0.065534	APOE		1
	BP	GO:1905858	regulation of heparan sulfate proteoglycan binding	1/352	1/17913	0.0196505	0.0882437	0.065534	APOE		1
	BP	GO:1905860	positive regulation of heparan sulfate proteoglycan binding	1/352	1/17913	0.0196505	0.0882437	0.065534	APOE		1
	BP	GO:1905875	negative regulation of postsynaptic density organization	1/352	1/17913	0.0196505	0.0882437	0.065534	LILRB2		1
	BP	GO:1905890	regulation of cellular response to very-low-density lipoprotein particle stimulus	1/352	1/17913	0.0196505	0.0882437	0.065534	APOE		1
	BP	GO:2000509	negative regulation of dendritic cell chemotaxis	1/352	1/17913	0.0196505	0.0882437	0.065534	SLAMF8		1
	BP	GO:2000549	positive regulation of dendritic cell dendrite assembly	1/352	1/17913	0.0196505	0.0882437	0.065534	CCL19		1
	BP	GO:2001191	regulation of gamma-delta T cell activation involved in immune response	1/352	1/17913	0.0196505	0.0882437	0.065534	LILRB1		1
	BP	GO:2001193	positive regulation of gamma-delta T cell activation involved in immune response	1/352	1/17913	0.0196505	0.0882437	0.065534	LILRB1		1
	BP	GO:0045765	regulation of angiogenesis	14/352	383/17913	0.0197563	0.088615	0.0658097	ITGB2/STAB1/CYBB/C3AR1/CXCL13/TNFSF12/ITGAX/ENPP2/C5AR1/CXCR4/CHI3L1/DCN/SFRP2/CYP1B1		14
	BP	GO:0002831	regulation of response to biotic stimulus	7/352	139/17913	0.0200627	0.0898846	0.0667525	FGL2/LILRB1/HAVCR2/LY86/IL2RA/APOBEC3G/MMP12		7
	BP	GO:0043551	regulation of phosphatidylinositol 3-kinase activity	4/352	53/17913	0.0201676	0.0902493	0.0670234	FGR/CCL19/PDGFRA/PDGFRB		4
	BP	GO:0070997	neuron death	13/352	347/17913	0.0202395	0.0904657	0.0671841	FCGR2B/TNFRSF1B/TYROBP/C1QA/ITGB2/CORO1A/CSF1/CCL5/CCL2/APOE/ITGAM/C5AR1/AXL		13
	BP	GO:0002828	regulation of type 2 immune response	3/352	30/17913	0.0206336	0.0916946	0.0680967	CD74/CD86/IDO1		3
	BP	GO:0010543	regulation of platelet activation	3/352	30/17913	0.0206336	0.0916946	0.0680967	PLEK/APOE/PDGFRA		3
	BP	GO:0046596	regulation of viral entry into host cell	3/352	30/17913	0.0206336	0.0916946	0.0680967	CD74/CD4/FCN1		3
	BP	GO:0061082	myeloid leukocyte cytokine production	3/352	30/17913	0.0206336	0.0916946	0.0680967	CD74/LILRB1/FCER1G		3
	BP	GO:0032637	interleukin-8 production	5/352	80/17913	0.0206337	0.0916946	0.0680967	CD2/CD14/PTPRC/FCN1/CHI3L1		5
	BP	GO:1902903	regulation of supramolecular fiber organization	12/352	313/17913	0.0214506	0.09479	0.0703955	NCKAP1L/WAS/HCLS1/CORO1A/IQGAP2/PLEK/PREX1/ELN/APOE/HCK/AEBP1/CXCL12		12
	BP	GO:0006636	unsaturated fatty acid biosynthetic process	4/352	54/17913	0.0214535	0.09479	0.0703955	CD74/ALOX5AP/ALOX5/PTGDS		4
	BP	GO:0032715	negative regulation of interleukin-6 production	4/352	54/17913	0.0214535	0.09479	0.0703955	NCKAP1L/INPP5D/FOXP3/HAVCR2		4
	BP	GO:0060760	positive regulation of response to cytokine stimulus	4/352	54/17913	0.0214535	0.09479	0.0703955	CD74/CSF1/AXL/MMP12		4
	BP	GO:1904645	response to amyloid-beta	4/352	54/17913	0.0214535	0.09479	0.0703955	FCGR2B/VCAM1/MMP12/MMP2		4
	BP	GO:0002792	negative regulation of peptide secretion	7/352	142/17913	0.0222556	0.0966964	0.0718113	FCGR2B/CD74/LILRB1/FOXP3/SRGN/GBP1/APOE		7
	BP	GO:0002281	macrophage activation involved in immune response	2/352	12/17913	0.0223126	0.0966964	0.0718113	TYROBP/HAVCR2		2
	BP	GO:0002863	positive regulation of inflammatory response to antigenic stimulus	2/352	12/17913	0.0223126	0.0966964	0.0718113	FCER1G/BTK		2
	BP	GO:0010872	regulation of cholesterol esterification	2/352	12/17913	0.0223126	0.0966964	0.0718113	APOE/APOC1		2
	BP	GO:0030208	dermatan sulfate biosynthetic process	2/352	12/17913	0.0223126	0.0966964	0.0718113	DCN/BGN		2
	BP	GO:0032905	transforming growth factor beta1 production	2/352	12/17913	0.0223126	0.0966964	0.0718113	TYROBP/FOXP3		2
	BP	GO:0036005	response to macrophage colony-stimulating factor	2/352	12/17913	0.0223126	0.0966964	0.0718113	CSF1R/CSF1		2
	BP	GO:0036006	cellular response to macrophage colony-stimulating factor stimulus	2/352	12/17913	0.0223126	0.0966964	0.0718113	CSF1R/CSF1		2
	BP	GO:0042340	keratan sulfate catabolic process	2/352	12/17913	0.0223126	0.0966964	0.0718113	FMOD/PRELP		2
	BP	GO:0043301	negative regulation of leukocyte degranulation	2/352	12/17913	0.0223126	0.0966964	0.0718113	FCGR2B/CD300A		2
	BP	GO:0043922	negative regulation by host of viral transcription	2/352	12/17913	0.0223126	0.0966964	0.0718113	CCL4/CCL5		2
	BP	GO:0044650	adhesion of symbiont to host cell	2/352	12/17913	0.0223126	0.0966964	0.0718113	CD209/LRRC15		2
	BP	GO:0045779	negative regulation of bone resorption	2/352	12/17913	0.0223126	0.0966964	0.0718113	INPP5D/TMEM119		2
	BP	GO:0048302	regulation of isotype switching to IgG isotypes	2/352	12/17913	0.0223126	0.0966964	0.0718113	PTPRC/FOXP3		2
	BP	GO:0070493	thrombin-activated receptor signaling pathway	2/352	12/17913	0.0223126	0.0966964	0.0718113	IQGAP2/PLEK		2
	BP	GO:0071888	macrophage apoptotic process	2/352	12/17913	0.0223126	0.0966964	0.0718113	CCR5/CCL5		2
	BP	GO:1902950	regulation of dendritic spine maintenance	2/352	12/17913	0.0223126	0.0966964	0.0718113	FCGR2B/APOE		2
	BP	GO:0002724	regulation of T cell cytokine production	3/352	31/17913	0.0225194	0.0972636	0.0722325	SASH3/TNFRSF1B/FOXP3		3
	BP	GO:0030866	cortical actin cytoskeleton organization	3/352	31/17913	0.0225194	0.0972636	0.0722325	NCKAP1L/FMNL1/PLEK		3
	BP	GO:1902230	negative regulation of intrinsic apoptotic signaling pathway in response to DNA damage	3/352	31/17913	0.0225194	0.0972636	0.0722325	CD74/CXCL12/SFRP2		3
	BP	GO:0002381	immunoglobulin production involved in immunoglobulin mediated immune response	4/352	55/17913	0.0227886	0.0980954	0.0728503	FGL2/PTPRC/FOXP3/BTK		4
	BP	GO:0031663	lipopolysaccharide-mediated signaling pathway	4/352	55/17913	0.0227886	0.0980954	0.0728503	LY86/CCL5/CCL2/HCK		4
	BP	GO:0032722	positive regulation of chemokine production	4/352	55/17913	0.0227886	0.0980954	0.0728503	AIF1/CD74/CSF1R/HAVCR2		4
	BP	GO:1901136	carbohydrate derivative catabolic process	8/352	176/17913	0.0232623	0.100023	0.0742816	ADA2/FMOD/APOBEC3G/PRELP/DCN/BGN/CHIT1/MMP12		8
	BP	GO:0032733	positive regulation of interleukin-10 production	3/352	32/17913	0.0244959	0.105092	0.0780462	SASH3/TIGIT/FCER1G		3
	BP	GO:0033028	myeloid cell apoptotic process	3/352	32/17913	0.0244959	0.105092	0.0780462	CCR5/FCER1G/CCL5		3
	BP	GO:0030838	positive regulation of actin filament polymerization	5/352	84/17913	0.024888	0.106538	0.0791202	NCKAP1L/WAS/CORO1A/IQGAP2/HCK		5
	BP	GO:0048871	multicellular organismal homeostasis	16/352	472/17913	0.0248884	0.106538	0.0791202	SASH3/INPP5D/CSF1R/TRPV2/IGKC/CORO1A/IGHG3/LYZ/CMKLR1/CSF1/CTSK/DIO2/TMEM119/CXCR4/RAC2/SLC40A1		16
	BP	GO:1901222	regulation of NIK/NF-kappaB signaling	6/352	114/17913	0.0250829	0.107251	0.0796496	CD14/CD27/HAVCR2/RASSF2/CCL19/CHI3L1		6
	BP	GO:0010518	positive regulation of phospholipase activity	4/352	57/17913	0.0256075	0.109373	0.0812252	CCL5/PDGFRA/C5AR1/PDGFRB		4
	BP	GO:0002679	respiratory burst involved in defense response	2/352	13/17913	0.0260315	0.109841	0.0815731	SLAMF8/HCK		2
	BP	GO:0030205	dermatan sulfate metabolic process	2/352	13/17913	0.0260315	0.109841	0.0815731	DCN/BGN		2
	BP	GO:0033008	positive regulation of mast cell activation involved in immune response	2/352	13/17913	0.0260315	0.109841	0.0815731	FCER1G/FGR		2
	BP	GO:0033623	regulation of integrin activation	2/352	13/17913	0.0260315	0.109841	0.0815731	PLEK/CXCL13		2
	BP	GO:0034374	low-density lipoprotein particle remodeling	2/352	13/17913	0.0260315	0.109841	0.0815731	PLA2G7/APOE		2
	BP	GO:0043306	positive regulation of mast cell degranulation	2/352	13/17913	0.0260315	0.109841	0.0815731	FCER1G/FGR		2
	BP	GO:0048291	isotype switching to IgG isotypes	2/352	13/17913	0.0260315	0.109841	0.0815731	PTPRC/FOXP3		2
	BP	GO:0050966	detection of mechanical stimulus involved in sensory perception of pain	2/352	13/17913	0.0260315	0.109841	0.0815731	CXCR4/CXCL12		2
	BP	GO:0061888	regulation of astrocyte activation	2/352	13/17913	0.0260315	0.109841	0.0815731	C1QA/C5AR1		2
	BP	GO:1900025	negative regulation of substrate adhesion-dependent cell spreading	2/352	13/17913	0.0260315	0.109841	0.0815731	GBP1/FBLN1		2
	BP	GO:1900272	negative regulation of long-term synaptic potentiation	2/352	13/17913	0.0260315	0.109841	0.0815731	TYROBP/APOE		2
	BP	GO:0032271	regulation of protein polymerization	8/352	180/17913	0.0261566	0.110248	0.0818752	NCKAP1L/WAS/HCLS1/CORO1A/IQGAP2/PREX1/ELN/HCK		8
	BP	GO:0055094	response to lipoprotein particle	3/352	33/17913	0.026563	0.111716	0.0829655	ITGB2/FCER1G/APOE		3
	BP	GO:0071353	cellular response to interleukin-4	3/352	33/17913	0.026563	0.111716	0.0829655	IL2RG/CORO1A/MRC1		3
	BP	GO:0034446	substrate adhesion-dependent cell spreading	5/352	86/17913	0.0272113	0.114068	0.0847122	FERMT3/PREX1/GBP1/FBLN1/AXL		5
	BP	GO:0061097	regulation of protein tyrosine kinase activity	5/352	86/17913	0.0272113	0.114068	0.0847122	PTPRC/CSF1R/FCGR1A/CCL5/THY1		5
	BP	GO:1903725	regulation of phospholipid metabolic process	5/352	86/17913	0.0272113	0.114068	0.0847122	FGR/CCL19/PDGFRA/APOC1/PDGFRB		5
	BP	GO:1904951	positive regulation of establishment of protein localization	15/352	440/17913	0.028032	0.11738	0.0871721	AIF1/CD2/CD14/GZMB/ITGB2/TNFRSF4/CSF1R/HAVCR2/HCLS1/FGR/CCL19/FCN1/ITGAM/RAC2/MMP12		15
	BP	GO:0034394	protein localization to cell surface	4/352	59/17913	0.0286272	0.119742	0.0889259	TYROBP/FCER1G/FBLN5/FCN1		4
	BP	GO:0010574	regulation of vascular endothelial growth factor production	3/352	34/17913	0.0287206	0.119742	0.0889259	C3AR1/C5AR1/CYP1B1		3
	BP	GO:0032660	regulation of interleukin-17 production	3/352	34/17913	0.0287206	0.119742	0.0889259	NCKAP1L/FOXP3/SLAMF6		3
	BP	GO:0034142	toll-like receptor 4 signaling pathway	3/352	34/17913	0.0287206	0.119742	0.0889259	CD14/ITGB2/ITGAM		3
	BP	GO:0051222	positive regulation of protein transport	14/352	403/17913	0.028873	0.120247	0.089301	AIF1/CD2/CD14/ITGB2/TNFRSF4/CSF1R/HAVCR2/HCLS1/FGR/CCL19/FCN1/ITGAM/RAC2/MMP12		14
	BP	GO:0002523	leukocyte migration involved in inflammatory response	2/352	14/17913	0.0299816	0.122998	0.0913441	ITGB2/SLAMF8		2
	BP	GO:0006837	serotonin transport	2/352	14/17913	0.0299816	0.122998	0.0913441	LILRB1/FCER1G		2
	BP	GO:0010820	positive regulation of T cell chemotaxis	2/352	14/17913	0.0299816	0.122998	0.0913441	CXCL13/CCL5		2
	BP	GO:0010935	regulation of macrophage cytokine production	2/352	14/17913	0.0299816	0.122998	0.0913441	CD74/LILRB1		2
	BP	GO:0030207	chondroitin sulfate catabolic process	2/352	14/17913	0.0299816	0.122998	0.0913441	DCN/BGN		2
	BP	GO:0035067	negative regulation of histone acetylation	2/352	14/17913	0.0299816	0.122998	0.0913441	SPI1/FOXP3		2
	BP	GO:0042976	activation of Janus kinase activity	2/352	14/17913	0.0299816	0.122998	0.0913441	CD300A/CCL5		2
	BP	GO:0045651	positive regulation of macrophage differentiation	2/352	14/17913	0.0299816	0.122998	0.0913441	HCLS1/CSF1		2
	BP	GO:0045953	negative regulation of natural killer cell mediated cytotoxicity	2/352	14/17913	0.0299816	0.122998	0.0913441	LILRB1/HAVCR2		2
	BP	GO:0046851	negative regulation of bone remodeling	2/352	14/17913	0.0299816	0.122998	0.0913441	INPP5D/TMEM119		2
	BP	GO:0060099	regulation of phagocytosis, engulfment	2/352	14/17913	0.0299816	0.122998	0.0913441	NCKAP1L/CD300A		2
	BP	GO:0070234	positive regulation of T cell apoptotic process	2/352	14/17913	0.0299816	0.122998	0.0913441	CCL5/IDO1		2
	BP	GO:0071361	cellular response to ethanol	2/352	14/17913	0.0299816	0.122998	0.0913441	SPI1/CYBB		2
	BP	GO:0071801	regulation of podosome assembly	2/352	14/17913	0.0299816	0.122998	0.0913441	LCP1/HCK		2
	BP	GO:0031640	killing of cells of other organism	4/352	60/17913	0.0302129	0.123683	0.091853	PRF1/LYZ/CCL13/GNLY		4
	BP	GO:0044364	disruption of cells of other organism	4/352	60/17913	0.0302129	0.123683	0.091853	PRF1/LYZ/CCL13/GNLY		4
	BP	GO:0050714	positive regulation of protein secretion	10/352	256/17913	0.0304678	0.124594	0.0925292	AIF1/CD2/CD14/TNFRSF4/CSF1R/HAVCR2/FGR/CCL19/FCN1/MMP12		10
	BP	GO:0030168	platelet activation	7/352	152/17913	0.0307522	0.125623	0.0932936	FERMT3/LCP2/FCER1G/LCK/PLEK/APOE/PDGFRA		7
	BP	GO:0002701	negative regulation of production of molecular mediator of immune response	3/352	35/17913	0.0309682	0.125837	0.0934525	FCGR2B/LILRB1/FOXP3		3
	BP	GO:0030865	cortical cytoskeleton organization	3/352	35/17913	0.0309682	0.125837	0.0934525	NCKAP1L/FMNL1/PLEK		3
	BP	GO:0042092	type 2 immune response	3/352	35/17913	0.0309682	0.125837	0.0934525	CD74/CD86/IDO1		3
	BP	GO:0045622	regulation of T-helper cell differentiation	3/352	35/17913	0.0309682	0.125837	0.0934525	FOXP3/CD86/CCL19		3
	BP	GO:0071402	cellular response to lipoprotein particle stimulus	3/352	35/17913	0.0309682	0.125837	0.0934525	ITGB2/FCER1G/APOE		3
	BP	GO:0034101	erythrocyte homeostasis	6/352	120/17913	0.0312092	0.126682	0.0940803	SPI1/NCKAP1L/INPP5D/IKZF1/HCLS1/AXL		6
	BP	GO:0006027	glycosaminoglycan catabolic process	4/352	61/17913	0.0318496	0.129146	0.0959096	FMOD/PRELP/DCN/BGN		4
	BP	GO:0051047	positive regulation of secretion	14/352	409/17913	0.0321312	0.13015	0.0966555	AIF1/CD2/CD14/ITGB2/TNFRSF4/CSF1R/FCER1G/HAVCR2/FGR/CCL19/FCN1/ITGAM/CXCL12/MMP12		14
	BP	GO:1901568	fatty acid derivative metabolic process	7/352	154/17913	0.0326806	0.132236	0.0982048	CD74/ALOX5AP/GGTA1P/ALOX5/GGT5/PTGDS/CYP1B1		7
	BP	GO:0002755	MyD88-dependent toll-like receptor signaling pathway	3/352	36/17913	0.0333055	0.1342	0.099663	CD14/CD300A/BTK		3
	BP	GO:0010573	vascular endothelial growth factor production	3/352	36/17913	0.0333055	0.1342	0.099663	C3AR1/C5AR1/CYP1B1		3
	BP	GO:0046636	negative regulation of alpha-beta T cell activation	3/352	36/17913	0.0333055	0.1342	0.099663	CD300A/LILRB1/FOXP3		3
	BP	GO:0070670	response to interleukin-4	3/352	36/17913	0.0333055	0.1342	0.099663	IL2RG/CORO1A/MRC1		3
	BP	GO:0043550	regulation of lipid kinase activity	4/352	62/17913	0.0335374	0.134993	0.100252	FGR/CCL19/PDGFRA/PDGFRB		4
	BP	GO:0002467	germinal center formation	2/352	15/17913	0.0341523	0.135761	0.100823	TNFSF13B/CXCL13		2
	BP	GO:0002716	negative regulation of natural killer cell mediated immunity	2/352	15/17913	0.0341523	0.135761	0.100823	LILRB1/HAVCR2		2
	BP	GO:0010819	regulation of T cell chemotaxis	2/352	15/17913	0.0341523	0.135761	0.100823	CXCL13/CCL5		2
	BP	GO:0044406	adhesion of symbiont to host	2/352	15/17913	0.0341523	0.135761	0.100823	CD209/LRRC15		2
	BP	GO:0050651	dermatan sulfate proteoglycan biosynthetic process	2/352	15/17913	0.0341523	0.135761	0.100823	DCN/BGN		2
	BP	GO:0050961	detection of temperature stimulus involved in sensory perception	2/352	15/17913	0.0341523	0.135761	0.100823	CXCR4/CXCL12		2
	BP	GO:0050965	detection of temperature stimulus involved in sensory perception of pain	2/352	15/17913	0.0341523	0.135761	0.100823	CXCR4/CXCL12		2
	BP	GO:0051044	positive regulation of membrane protein ectodomain proteolysis	2/352	15/17913	0.0341523	0.135761	0.100823	TNFRSF1B/APOE		2
	BP	GO:0090197	positive regulation of chemokine secretion	2/352	15/17913	0.0341523	0.135761	0.100823	AIF1/CSF1R		2
	BP	GO:1901741	positive regulation of myoblast fusion	2/352	15/17913	0.0341523	0.135761	0.100823	CD53/CXCL9		2
	BP	GO:1905153	regulation of membrane invagination	2/352	15/17913	0.0341523	0.135761	0.100823	NCKAP1L/CD300A		2
	BP	GO:2001185	regulation of CD8-positive, alpha-beta T cell activation	2/352	15/17913	0.0341523	0.135761	0.100823	NCKAP1L/LILRB1		2
	BP	GO:0045638	negative regulation of myeloid cell differentiation	5/352	92/17913	0.0349905	0.138384	0.102771	INPP5D/LILRB1/C1QC/LILRB4/FBN1		5
	BP	GO:0051048	negative regulation of secretion	9/352	226/17913	0.0350616	0.138384	0.102771	FCGR2B/TNFRSF1B/CD74/CD300A/LILRB1/FOXP3/SRGN/GBP1/APOE		9
	BP	GO:0002714	positive regulation of B cell mediated immunity	3/352	37/17913	0.035732	0.138384	0.102771	PTPRC/FCER1G/BTK		3
	BP	GO:0002891	positive regulation of immunoglobulin mediated immune response	3/352	37/17913	0.035732	0.138384	0.102771	PTPRC/FCER1G/BTK		3
	BP	GO:0010955	negative regulation of protein processing	3/352	37/17913	0.035732	0.138384	0.102771	CST7/SERPING1/VSIG4		3
	BP	GO:0045124	regulation of bone resorption	3/352	37/17913	0.035732	0.138384	0.102771	INPP5D/CSF1R/TMEM119		3
	BP	GO:0046006	regulation of activated T cell proliferation	3/352	37/17913	0.035732	0.138384	0.102771	FOXP3/IL2RA/IGF2		3
	BP	GO:0050691	regulation of defense response to virus by host	3/352	37/17913	0.035732	0.138384	0.102771	LILRB1/APOBEC3G/MMP12		3
	BP	GO:1903318	negative regulation of protein maturation	3/352	37/17913	0.035732	0.138384	0.102771	CST7/SERPING1/VSIG4		3
	BP	GO:1901216	positive regulation of neuron death	5/352	93/17913	0.0364074	0.138384	0.102771	FCGR2B/TYROBP/C1QA/ITGB2/ITGAM		5
	BP	GO:0060191	regulation of lipase activity	5/352	94/17913	0.0378591	0.138384	0.102771	CCL5/PDGFRA/C5AR1/APOC1/PDGFRB		5
	BP	GO:2000377	regulation of reactive oxygen species metabolic process	8/352	194/17913	0.0382447	0.138384	0.102771	AIF1/TYROBP/ITGB2/FBLN5/ITGAM/PDGFRB/RAC2/CYP1B1		8
	BP	GO:0002711	positive regulation of T cell mediated immunity	3/352	38/17913	0.0382471	0.138384	0.102771	SASH3/PTPRC/FOXP3		3
	BP	GO:0032620	interleukin-17 production	3/352	38/17913	0.0382471	0.138384	0.102771	NCKAP1L/FOXP3/SLAMF6		3
	BP	GO:0000302	response to reactive oxygen species	9/352	230/17913	0.0385242	0.138384	0.102771	BTK/CCL19/FBLN5/APOE/PDGFRA/PDGFRB/AXL/CYP1B1/MMP2		9
	BP	GO:0002295	T-helper cell lineage commitment	2/352	16/17913	0.0385335	0.138384	0.102771	SPN/SLAMF6		2
	BP	GO:0002739	regulation of cytokine secretion involved in immune response	2/352	16/17913	0.0385335	0.138384	0.102771	TNFRSF1B/LILRB1		2
	BP	GO:0006957	complement activation, alternative pathway	2/352	16/17913	0.0385335	0.138384	0.102771	CFH/VSIG4		2
	BP	GO:0010934	macrophage cytokine production	2/352	16/17913	0.0385335	0.138384	0.102771	CD74/LILRB1		2
	BP	GO:0019372	lipoxygenase pathway	2/352	16/17913	0.0385335	0.138384	0.102771	ALOX5AP/ALOX5		2
	BP	GO:0034116	positive regulation of heterotypic cell-cell adhesion	2/352	16/17913	0.0385335	0.138384	0.102771	LCK/THY1		2
	BP	GO:0034433	steroid esterification	2/352	16/17913	0.0385335	0.138384	0.102771	APOE/APOC1		2
	BP	GO:0034434	sterol esterification	2/352	16/17913	0.0385335	0.138384	0.102771	APOE/APOC1		2
	BP	GO:0034435	cholesterol esterification	2/352	16/17913	0.0385335	0.138384	0.102771	APOE/APOC1		2
	BP	GO:0045072	regulation of interferon-gamma biosynthetic process	2/352	16/17913	0.0385335	0.138384	0.102771	LILRB1/FOXP3		2
	BP	GO:0050655	dermatan sulfate proteoglycan metabolic process	2/352	16/17913	0.0385335	0.138384	0.102771	DCN/BGN		2
	BP	GO:0060263	regulation of respiratory burst	2/352	16/17913	0.0385335	0.138384	0.102771	SLAMF8/RAC2		2
	BP	GO:0072224	metanephric glomerulus development	2/352	16/17913	0.0385335	0.138384	0.102771	PDGFRA/PDGFRB		2
	BP	GO:1900221	regulation of amyloid-beta clearance	2/352	16/17913	0.0385335	0.138384	0.102771	APOE/C5AR1		2
	BP	GO:2000251	positive regulation of actin cytoskeleton reorganization	2/352	16/17913	0.0385335	0.138384	0.102771	HCLS1/HCK		2
	BP	GO:0035924	cellular response to vascular endothelial growth factor stimulus	4/352	65/17913	0.0389087	0.138384	0.102771	VCAM1/PDGFRA/PDGFRB/DCN		4
	BP	GO:0001788	antibody-dependent cellular cytotoxicity	1/352	2/17913	0.038916	0.138384	0.102771	FCGR2B		1
	BP	GO:0001813	regulation of antibody-dependent cellular cytotoxicity	1/352	2/17913	0.038916	0.138384	0.102771	FCGR2B		1
	BP	GO:0001868	regulation of complement activation, lectin pathway	1/352	2/17913	0.038916	0.138384	0.102771	SERPING1		1
	BP	GO:0001869	negative regulation of complement activation, lectin pathway	1/352	2/17913	0.038916	0.138384	0.102771	SERPING1		1
	BP	GO:0002238	response to molecule of fungal origin	1/352	2/17913	0.038916	0.138384	0.102771	BTK		1
	BP	GO:0002316	follicular B cell differentiation	1/352	2/17913	0.038916	0.138384	0.102771	FCGR2B		1
	BP	GO:0002368	B cell cytokine production	1/352	2/17913	0.038916	0.138384	0.102771	BTK		1
	BP	GO:0002436	immune complex clearance by monocytes and macrophages	1/352	2/17913	0.038916	0.138384	0.102771	FCGR2B		1
	BP	GO:0002458	peripheral T cell tolerance induction	1/352	2/17913	0.038916	0.138384	0.102771	FOXP3		1
	BP	GO:0002522	leukocyte migration involved in immune response	1/352	2/17913	0.038916	0.138384	0.102771	HCK		1
	BP	GO:0002538	arachidonic acid metabolite production involved in inflammatory response	1/352	2/17913	0.038916	0.138384	0.102771	ALOX5		1
	BP	GO:0002540	leukotriene production involved in inflammatory response	1/352	2/17913	0.038916	0.138384	0.102771	ALOX5		1
	BP	GO:0002587	negative regulation of antigen processing and presentation of peptide antigen via MHC class II	1/352	2/17913	0.038916	0.138384	0.102771	HLA-DOA		1
	BP	GO:0002625	regulation of T cell antigen processing and presentation	1/352	2/17913	0.038916	0.138384	0.102771	WAS		1
	BP	GO:0002654	positive regulation of tolerance induction dependent upon immune response	1/352	2/17913	0.038916	0.138384	0.102771	FOXP3		1
	BP	GO:0002658	regulation of peripheral tolerance induction	1/352	2/17913	0.038916	0.138384	0.102771	FOXP3		1
	BP	GO:0002660	positive regulation of peripheral tolerance induction	1/352	2/17913	0.038916	0.138384	0.102771	FOXP3		1
	BP	GO:0002752	cell surface pattern recognition receptor signaling pathway	1/352	2/17913	0.038916	0.138384	0.102771	FCN1		1
	BP	GO:0002835	negative regulation of response to tumor cell	1/352	2/17913	0.038916	0.138384	0.102771	HAVCR2		1
	BP	GO:0002838	negative regulation of immune response to tumor cell	1/352	2/17913	0.038916	0.138384	0.102771	HAVCR2		1
	BP	GO:0002856	negative regulation of natural killer cell mediated immune response to tumor cell	1/352	2/17913	0.038916	0.138384	0.102771	HAVCR2		1
	BP	GO:0002859	negative regulation of natural killer cell mediated cytotoxicity directed against tumor cell target	1/352	2/17913	0.038916	0.138384	0.102771	HAVCR2		1
	BP	GO:0002884	negative regulation of hypersensitivity	1/352	2/17913	0.038916	0.138384	0.102771	FCGR2B		1
	BP	GO:0002930	trabecular meshwork development	1/352	2/17913	0.038916	0.138384	0.102771	CYP1B1		1
	BP	GO:0006030	chitin metabolic process	1/352	2/17913	0.038916	0.138384	0.102771	CHIT1		1
	BP	GO:0006032	chitin catabolic process	1/352	2/17913	0.038916	0.138384	0.102771	CHIT1		1
	BP	GO:0006154	adenosine catabolic process	1/352	2/17913	0.038916	0.138384	0.102771	ADA2		1
	BP	GO:0010877	lipid transport involved in lipid storage	1/352	2/17913	0.038916	0.138384	0.102771	APOE		1
	BP	GO:0014739	positive regulation of muscle hyperplasia	1/352	2/17913	0.038916	0.138384	0.102771	AIF1		1
	BP	GO:0030887	positive regulation of myeloid dendritic cell activation	1/352	2/17913	0.038916	0.138384	0.102771	CD2		1
	BP	GO:0032076	negative regulation of deoxyribonuclease activity	1/352	2/17913	0.038916	0.138384	0.102771	GZMA		1
	BP	GO:0032672	regulation of interleukin-3 production	1/352	2/17913	0.038916	0.138384	0.102771	HAVCR2		1
	BP	GO:0032796	uropod organization	1/352	2/17913	0.038916	0.138384	0.102771	CORO1A		1
	BP	GO:0032805	positive regulation of low-density lipoprotein particle receptor catabolic process	1/352	2/17913	0.038916	0.138384	0.102771	APOE		1
	BP	GO:0033026	negative regulation of mast cell apoptotic process	1/352	2/17913	0.038916	0.138384	0.102771	FCER1G		1
	BP	GO:0033092	positive regulation of immature T cell proliferation in thymus	1/352	2/17913	0.038916	0.138384	0.102771	FOXP3		1
	BP	GO:0033364	mast cell secretory granule organization	1/352	2/17913	0.038916	0.138384	0.102771	SRGN		1
	BP	GO:0034125	negative regulation of MyD88-dependent toll-like receptor signaling pathway	1/352	2/17913	0.038916	0.138384	0.102771	CD300A		1
	BP	GO:0034275	kynurenic acid metabolic process	1/352	2/17913	0.038916	0.138384	0.102771	IDO1		1
	BP	GO:0034276	kynurenic acid biosynthetic process	1/352	2/17913	0.038916	0.138384	0.102771	IDO1		1
	BP	GO:0034395	regulation of transcription from RNA polymerase II promoter in response to iron	1/352	2/17913	0.038916	0.138384	0.102771	SLC40A1		1
	BP	GO:0035691	macrophage migration inhibitory factor signaling pathway	1/352	2/17913	0.038916	0.138384	0.102771	CD74		1
	BP	GO:0035700	astrocyte chemotaxis	1/352	2/17913	0.038916	0.138384	0.102771	GPR183		1
	BP	GO:0036269	swimming behavior	1/352	2/17913	0.038916	0.138384	0.102771	IDO1		1
	BP	GO:0038043	interleukin-5-mediated signaling pathway	1/352	2/17913	0.038916	0.138384	0.102771	CSF2RB		1
	BP	GO:0038178	complement component C5a signaling pathway	1/352	2/17913	0.038916	0.138384	0.102771	C5AR1		1
	BP	GO:0042488	positive regulation of odontogenesis of dentin-containing tooth	1/352	2/17913	0.038916	0.138384	0.102771	CSF1		1
	BP	GO:0043317	regulation of cytotoxic T cell degranulation	1/352	2/17913	0.038916	0.138384	0.102771	FCGR2B		1
	BP	GO:0043318	negative regulation of cytotoxic T cell degranulation	1/352	2/17913	0.038916	0.138384	0.102771	FCGR2B		1
	BP	GO:0044026	DNA hypermethylation	1/352	2/17913	0.038916	0.138384	0.102771	SPI1		1
	BP	GO:0044855	plasma membrane raft distribution	1/352	2/17913	0.038916	0.138384	0.102771	PTPRC		1
	BP	GO:0044856	plasma membrane raft localization	1/352	2/17913	0.038916	0.138384	0.102771	PTPRC		1
	BP	GO:0045081	negative regulation of interleukin-10 biosynthetic process	1/352	2/17913	0.038916	0.138384	0.102771	TYROBP		1
	BP	GO:0045404	positive regulation of interleukin-4 biosynthetic process	1/352	2/17913	0.038916	0.138384	0.102771	CD86		1
	BP	GO:0045659	negative regulation of neutrophil differentiation	1/352	2/17913	0.038916	0.138384	0.102771	INPP5D		1
	BP	GO:0045957	negative regulation of complement activation, alternative pathway	1/352	2/17913	0.038916	0.138384	0.102771	VSIG4		1
	BP	GO:0048294	negative regulation of isotype switching to IgE isotypes	1/352	2/17913	0.038916	0.138384	0.102771	FOXP3		1
	BP	GO:0050757	thymidylate synthase biosynthetic process	1/352	2/17913	0.038916	0.138384	0.102771	FOLR2		1
	BP	GO:0050758	regulation of thymidylate synthase biosynthetic process	1/352	2/17913	0.038916	0.138384	0.102771	FOLR2		1
	BP	GO:0050902	leukocyte adhesive activation	1/352	2/17913	0.038916	0.138384	0.102771	SELPLG		1
	BP	GO:0051134	negative regulation of NK T cell activation	1/352	2/17913	0.038916	0.138384	0.102771	CD300A		1
	BP	GO:0070560	protein secretion by platelet	1/352	2/17913	0.038916	0.138384	0.102771	PLEK		1
	BP	GO:0070839	divalent metal ion export	1/352	2/17913	0.038916	0.138384	0.102771	SLC40A1		1
	BP	GO:0071226	cellular response to molecule of fungal origin	1/352	2/17913	0.038916	0.138384	0.102771	BTK		1
	BP	GO:0071231	cellular response to folic acid	1/352	2/17913	0.038916	0.138384	0.102771	FOLR2		1
	BP	GO:0090264	regulation of immune complex clearance by monocytes and macrophages	1/352	2/17913	0.038916	0.138384	0.102771	FCGR2B		1
	BP	GO:0097323	B cell adhesion	1/352	2/17913	0.038916	0.138384	0.102771	CD209		1
	BP	GO:0140039	cell-cell adhesion in response to extracellular stimulus	1/352	2/17913	0.038916	0.138384	0.102771	VCAM1		1
	BP	GO:1901629	regulation of presynaptic membrane organization	1/352	2/17913	0.038916	0.138384	0.102771	APOE		1
	BP	GO:1902567	negative regulation of eosinophil activation	1/352	2/17913	0.038916	0.138384	0.102771	CD300A		1
	BP	GO:1904155	DN2 thymocyte differentiation	1/352	2/17913	0.038916	0.138384	0.102771	PTPRC		1
	BP	GO:1905154	negative regulation of membrane invagination	1/352	2/17913	0.038916	0.138384	0.102771	CD300A		1
	BP	GO:1905956	positive regulation of endothelial tube morphogenesis	1/352	2/17913	0.038916	0.138384	0.102771	ITGAX		1
	BP	GO:1990379	lipid transport across blood brain barrier	1/352	2/17913	0.038916	0.138384	0.102771	APOE		1
	BP	GO:2000040	regulation of planar cell polarity pathway involved in axis elongation	1/352	2/17913	0.038916	0.138384	0.102771	SFRP2		1
	BP	GO:2000041	negative regulation of planar cell polarity pathway involved in axis elongation	1/352	2/17913	0.038916	0.138384	0.102771	SFRP2		1
	BP	GO:2000417	negative regulation of eosinophil migration	1/352	2/17913	0.038916	0.138384	0.102771	CD300A		1
	BP	GO:2000458	regulation of astrocyte chemotaxis	1/352	2/17913	0.038916	0.138384	0.102771	GPR183		1
	BP	GO:2000471	regulation of hematopoietic stem cell migration	1/352	2/17913	0.038916	0.138384	0.102771	PTPRC		1
	BP	GO:2000473	positive regulation of hematopoietic stem cell migration	1/352	2/17913	0.038916	0.138384	0.102771	PTPRC		1
	BP	GO:2000521	negative regulation of immunological synapse formation	1/352	2/17913	0.038916	0.138384	0.102771	HAVCR2		1
	BP	GO:2001180	negative regulation of interleukin-10 secretion	1/352	2/17913	0.038916	0.138384	0.102771	LILRB1		1
	BP	GO:2001202	negative regulation of transforming growth factor-beta secretion	1/352	2/17913	0.038916	0.138384	0.102771	LILRB1		1
	BP	GO:0006022	aminoglycan metabolic process	7/352	161/17913	0.0400607	0.142323	0.105696	SPOCK2/FMOD/PRELP/PDGFRB/DCN/BGN/CHIT1		7
	BP	GO:0043903	regulation of symbiosis, encompassing mutualism through parasitism	9/352	232/17913	0.0403399	0.14305	0.106236	CD74/IRF8/CD4/CCL4/CCL5/FCN1/APOE/APOBEC3G/CXCR4		9
	BP	GO:0051258	protein polymerization	9/352	232/17913	0.0403399	0.14305	0.106236	AIF1/NCKAP1L/WAS/HCLS1/CORO1A/IQGAP2/PREX1/ELN/HCK		9
	BP	GO:0072593	reactive oxygen species metabolic process	10/352	269/17913	0.0405415	0.143633	0.106669	AIF1/TYROBP/ITGB2/CYBB/PREX1/FBLN5/ITGAM/PDGFRB/RAC2/CYP1B1		10
	BP	GO:0014013	regulation of gliogenesis	6/352	128/17913	0.0407883	0.14393	0.106889	TNFRSF1B/C1QA/GPR183/CSF1/C5AR1/CXCR4		6
	BP	GO:0010517	regulation of phospholipase activity	4/352	66/17913	0.040802	0.14393	0.106889	CCL5/PDGFRA/C5AR1/PDGFRB		4
	BP	GO:0045806	negative regulation of endocytosis	4/352	66/17913	0.040802	0.14393	0.106889	FCGR2B/CD300A/LILRB1/APOC1		4
	BP	GO:0009072	aromatic amino acid family metabolic process	3/352	39/17913	0.0408501	0.14393	0.106889	IL4I1/HNMT/IDO1		3
	BP	GO:0030204	chondroitin sulfate metabolic process	3/352	39/17913	0.0408501	0.14393	0.106889	SPOCK2/DCN/BGN		3
	BP	GO:1902229	regulation of intrinsic apoptotic signaling pathway in response to DNA damage	3/352	39/17913	0.0408501	0.14393	0.106889	CD74/CXCL12/SFRP2		3
	BP	GO:1901342	regulation of vasculature development	14/352	425/17913	0.0421176	0.14826	0.110105	ITGB2/STAB1/CYBB/C3AR1/CXCL13/TNFSF12/ITGAX/ENPP2/C5AR1/CXCR4/CHI3L1/DCN/SFRP2/CYP1B1		14
	BP	GO:0042531	positive regulation of tyrosine phosphorylation of STAT protein	4/352	67/17913	0.0427467	0.150123	0.111488	CSF1R/HCLS1/CCL5/PECAM1		4
	BP	GO:0002418	immune response to tumor cell	2/352	17/17913	0.0431154	0.150123	0.111488	HAVCR2/PRF1		2
	BP	GO:0002902	regulation of B cell apoptotic process	2/352	17/17913	0.0431154	0.150123	0.111488	CD74/BTK		2
	BP	GO:0010744	positive regulation of macrophage derived foam cell differentiation	2/352	17/17913	0.0431154	0.150123	0.111488	CSF1/MSR1		2
	BP	GO:0030502	negative regulation of bone mineralization	2/352	17/17913	0.0431154	0.150123	0.111488	SRGN/CCR1		2
	BP	GO:0034375	high-density lipoprotein particle remodeling	2/352	17/17913	0.0431154	0.150123	0.111488	APOE/APOC1		2
	BP	GO:0042095	interferon-gamma biosynthetic process	2/352	17/17913	0.0431154	0.150123	0.111488	LILRB1/FOXP3		2
	BP	GO:0048535	lymph node development	2/352	17/17913	0.0431154	0.150123	0.111488	LTB/IL7R		2
	BP	GO:0055003	cardiac myofibril assembly	2/352	17/17913	0.0431154	0.150123	0.111488	PDGFRA/PDGFRB		2
	BP	GO:1902931	negative regulation of alcohol biosynthetic process	2/352	17/17913	0.0431154	0.150123	0.111488	PLEK/APOE		2
	BP	GO:1903975	regulation of glial cell migration	2/352	17/17913	0.0431154	0.150123	0.111488	GPR183/CSF1		2
	BP	GO:2000757	negative regulation of peptidyl-lysine acetylation	2/352	17/17913	0.0431154	0.150123	0.111488	SPI1/FOXP3		2
	BP	GO:0002369	T cell cytokine production	3/352	40/17913	0.0435402	0.151328	0.112383	SASH3/TNFRSF1B/FOXP3		3
	BP	GO:0038084	vascular endothelial growth factor signaling pathway	3/352	40/17913	0.0435402	0.151328	0.112383	PDGFRA/PDGFRB/DCN		3
	BP	GO:0033559	unsaturated fatty acid metabolic process	5/352	98/17913	0.044017	0.152847	0.113511	CD74/ALOX5AP/ALOX5/PTGDS/CYP1B1		5
	BP	GO:0002793	positive regulation of peptide secretion	10/352	275/17913	0.0458841	0.159186	0.118219	AIF1/CD2/CD14/TNFRSF4/CSF1R/HAVCR2/FGR/CCL19/FCN1/MMP12		10
	BP	GO:0002639	positive regulation of immunoglobulin production	3/352	41/17913	0.0463166	0.159821	0.118691	PTPRC/TNFRSF4/MZB1		3
	BP	GO:0014002	astrocyte development	3/352	41/17913	0.0463166	0.159821	0.118691	C1QA/C5AR1/VIM		3
	BP	GO:0031641	regulation of myelination	3/352	41/17913	0.0463166	0.159821	0.118691	TNFRSF1B/CST7/ITGAX		3
	BP	GO:0050798	activated T cell proliferation	3/352	41/17913	0.0463166	0.159821	0.118691	FOXP3/IL2RA/IGF2		3
	BP	GO:0098760	response to interleukin-7	3/352	41/17913	0.0463166	0.159821	0.118691	IL2RG/BTK/IL7R		3
	BP	GO:0098761	cellular response to interleukin-7	3/352	41/17913	0.0463166	0.159821	0.118691	IL2RG/BTK/IL7R		3
	BP	GO:1903531	negative regulation of secretion by cell	8/352	202/17913	0.0466064	0.160677	0.119326	FCGR2B/TNFRSF1B/CD300A/LILRB1/FOXP3/SRGN/GBP1/APOE		8
	BP	GO:0032720	negative regulation of tumor necrosis factor production	4/352	69/17913	0.0467906	0.161023	0.119584	LILRB1/FOXP3/HAVCR2/AXL		4
	BP	GO:0070509	calcium ion import	4/352	69/17913	0.0467906	0.161023	0.119584	TRPV2/CCL2/PDGFRB/CXCL12		4
	BP	GO:0051493	regulation of cytoskeleton organization	15/352	472/17913	0.0470086	0.161629	0.120033	GMFG/NCKAP1L/CSF1R/WAS/ARHGDIB/HCLS1/CORO1A/IQGAP2/PLEK/PREX1/ELN/PDGFRA/HCK/PDGFRB/CXCL12		15
	BP	GO:0031334	positive regulation of protein complex assembly	9/352	239/17913	0.0471491	0.161967	0.120284	NCKAP1L/WAS/CORO1A/IQGAP2/PLEK/LCP1/CXCL13/GBP5/HCK		9
	BP	GO:0001779	natural killer cell differentiation	2/352	18/17913	0.0478885	0.16363	0.121519	PTPRC/AXL		2
	BP	GO:0033005	positive regulation of mast cell activation	2/352	18/17913	0.0478885	0.16363	0.121519	FCER1G/FGR		2
	BP	GO:0070230	positive regulation of lymphocyte apoptotic process	2/352	18/17913	0.0478885	0.16363	0.121519	CCL5/IDO1		2
	BP	GO:0071800	podosome assembly	2/352	18/17913	0.0478885	0.16363	0.121519	LCP1/HCK		2
	BP	GO:0090196	regulation of chemokine secretion	2/352	18/17913	0.0478885	0.16363	0.121519	AIF1/CSF1R		2
	BP	GO:1901739	regulation of myoblast fusion	2/352	18/17913	0.0478885	0.16363	0.121519	CD53/CXCL9		2
	BP	GO:0050792	regulation of viral process	8/352	204/17913	0.0488696	0.166754	0.123839	CD74/CD4/CCL4/CCL5/FCN1/APOE/APOBEC3G/CXCR4		8
	BP	GO:0060193	positive regulation of lipase activity	4/352	70/17913	0.0488896	0.166754	0.123839	CCL5/PDGFRA/C5AR1/PDGFRB		4
	BP	GO:2000379	positive regulation of reactive oxygen species metabolic process	5/352	101/17913	0.049007	0.167006	0.124027	AIF1/TYROBP/ITGB2/ITGAM/PDGFRB		5
	BP	GO:0010863	positive regulation of phospholipase C activity	3/352	42/17913	0.0491783	0.167145	0.12413	PDGFRA/C5AR1/PDGFRB		3
	BP	GO:0050654	chondroitin sulfate proteoglycan metabolic process	3/352	42/17913	0.0491783	0.167145	0.12413	SPOCK2/DCN/BGN		3
	BP	GO:1900271	regulation of long-term synaptic potentiation	3/352	42/17913	0.0491783	0.167145	0.12413	TYROBP/LILRB2/APOE		3
	BP	GO:0051896	regulation of protein kinase B signaling	9/352	241/17913	0.0492267	0.167162	0.124143	HCLS1/CD86/LCK/CCL19/PDGFRA/PDGFRB/RAC2/CHI3L1/IGF2		9
	CC	GO:0072562	blood microparticle	33/365	147/18678	9.87611e-26	2.91345e-23	1.90245e-23	C1QB/IGHV3-23/C1QC/IGLC2/IGLC1/IGLC3/IGKV4-1/IGKC/IGHG2/IGKV1-5/IGHG3/IGLV3-25/SERPING1/IGHG1/IGKV3-20/IGKV3-15/IGHM/IGLV1-47/IGLV3-21/CFH/C4B/IGHG4/C1R/C4A/IGKV2-30/IGKV2D-28/APOE/IGHV3-13/IGHV3-7/IGKV1D-33/IGKV3D-11/C1S/F13A1		33
	CC	GO:0098552	side of membrane	40/365	359/18678	4.09401e-19	6.03867e-17	3.94318e-17	CD3E/HLA-DPB1/CD2/CD14/FCGR2B/CD74/HLA-DRA/RASAL3/IL2RG/PTPRC/CCR5/IL2RB/ITGB2/LILRB1/HLA-DPA1/CD4/HLA-DRB1/CD8A/LAG3/RGS1/IL2RA/FOLR2/FCGR3A/CCR1/CD79A/CD163/CTLA4/CXCL9/HLA-DQA1/VCAM1/CD209/FCN1/PECAM1/PDGFRA/ITGAM/HCK/HLA-DRB5/HLA-DQA2/IL7R/THY1		40
	CC	GO:0009897	external side of plasma membrane	30/365	199/18678	2.87088e-18	2.82303e-16	1.84341e-16	CD3E/CD2/CD14/FCGR2B/CD74/IL2RG/PTPRC/CCR5/IL2RB/ITGB2/LILRB1/CD4/CD8A/LAG3/IL2RA/FOLR2/FCGR3A/CCR1/CD79A/CD163/CTLA4/CXCL9/VCAM1/CD209/FCN1/PECAM1/PDGFRA/ITGAM/IL7R/THY1		30
	CC	GO:0062023	collagen-containing extracellular matrix	39/365	399/18678	1.08648e-16	8.01281e-15	5.23227e-15	FGL2/C1QA/C1QB/CTSS/C1QC/SERPING1/RARRES2/ANXA6/FBLN5/ADAMDEC1/SERPINA1/FMOD/FCN1/MFAP4/ELN/APOE/PRELP/DPT/PODN/TPSAB1/FBLN1/MGP/AEBP1/COL6A2/CXCL12/DCN/F13A1/PCOLCE/COL8A2/TIMP2/BGN/SFRP2/ADAMTS2/ABI3BP/LRRC15/FBN1/COL6A3/COL8A1/MMP2		39
	CC	GO:0031012	extracellular matrix	42/365	468/18678	1.46647e-16	8.6522e-15	5.64979e-15	FGL2/C1QA/C1QB/CTSS/C1QC/SPOCK2/SERPING1/RARRES2/ANXA6/FBLN5/ADAMDEC1/SERPINA1/FMOD/FCN1/MFAP4/ELN/APOE/PRELP/DPT/PODN/TPSAB1/FBLN1/MGP/AEBP1/CHI3L1/COL6A2/CXCL12/DCN/F13A1/PCOLCE/COL8A2/TIMP2/BGN/SFRP2/ADAMTS2/ABI3BP/LRRC15/FBN1/MMP12/COL6A3/COL8A1/MMP2		42
	CC	GO:0042613	MHC class II protein complex	11/365	16/18678	5.47012e-16	2.68947e-14	1.7562e-14	HLA-DPB1/CD74/HLA-DMB/HLA-DRA/HLA-DMA/HLA-DPA1/HLA-DRB1/HLA-DOA/HLA-DQA1/HLA-DRB5/HLA-DQA2		11
	CC	GO:0042611	MHC protein complex	11/365	25/18678	4.76759e-13	2.0092e-11	1.31198e-11	HLA-DPB1/CD74/HLA-DMB/HLA-DRA/HLA-DMA/HLA-DPA1/HLA-DRB1/HLA-DOA/HLA-DQA1/HLA-DRB5/HLA-DQA2		11
	CC	GO:0030669	clathrin-coated endocytic vesicle membrane	10/365	40/18678	3.61416e-09	1.22297e-07	7.98583e-08	HLA-DPB1/CD74/HLA-DRA/HLA-DPA1/HLA-DRB1/FCGR1A/HLA-DQA1/APOE/HLA-DRB5/HLA-DQA2		10
	CC	GO:0030667	secretory granule membrane	24/365	293/18678	3.73109e-09	1.22297e-07	7.98583e-08	CD14/CD53/TNFRSF1B/TBC1D10C/TYROBP/NCKAP1L/PTPRC/LILRB2/CD300A/LAIR1/ITGB2/CYBB/ITGAL/FCER1G/C3AR1/IQGAP2/SELL/FCGR2A/DOK3/ITGAX/FPR1/PECAM1/ITGAM/C5AR1		24
	CC	GO:0030139	endocytic vesicle	23/365	289/18678	1.36881e-08	4.03799e-07	2.63676e-07	HLA-DPB1/CD74/NCF4/HLA-DRA/MPEG1/WAS/HLA-DPA1/STAB1/HLA-DRB1/CYBB/FMNL1/FCGR1A/CORO1A/CD163/CTLA4/HLA-DQA1/APOE/VIM/MSR1/HLA-DRB5/HLA-DQA2/RAC2/GNLY		23
	CC	GO:0045334	clathrin-coated endocytic vesicle	11/365	59/18678	1.65145e-08	4.4289e-07	2.89202e-07	HLA-DPB1/CD74/HLA-DRA/HLA-DPA1/HLA-DRB1/FCGR1A/CTLA4/HLA-DQA1/APOE/HLA-DRB5/HLA-DQA2		11
	CC	GO:0001772	immunological synapse	9/365	36/18678	2.22577e-08	5.27956e-07	3.44749e-07	CD3E/CD53/GZMB/CD37/RHOH/HAVCR2/GZMA/CORO1A/LCK		9
	CC	GO:0070820	tertiary granule	17/365	164/18678	2.39915e-08	5.27956e-07	3.44749e-07	CD53/TBC1D10C/NCKAP1L/LILRB2/CD300A/LAIR1/ITGB2/CTSS/CYBB/FCER1G/LYZ/DOK3/ITGAX/FPR1/ITGAM/TIMP2/CHIT1		17
	CC	GO:0101002	ficolin-1-rich granule	18/365	185/18678	2.50555e-08	5.27956e-07	3.44749e-07	GMFG/TBC1D10C/MNDA/NCKAP1L/FGL2/LILRB2/CD300A/ITGB2/CTSS/FCER1G/ALOX5/DOK3/ITGAX/FPR1/HK3/SERPINA1/FCN1/TIMP2		18
	CC	GO:0071556	integral component of lumenal side of endoplasmic reticulum membrane	8/365	29/18678	5.90749e-08	1.08919e-06	7.1123e-07	HLA-DPB1/CD74/HLA-DRA/HLA-DPA1/HLA-DRB1/HLA-DQA1/HLA-DRB5/HLA-DQA2		8
	CC	GO:0098553	lumenal side of endoplasmic reticulum membrane	8/365	29/18678	5.90749e-08	1.08919e-06	7.1123e-07	HLA-DPB1/CD74/HLA-DRA/HLA-DPA1/HLA-DRB1/HLA-DQA1/HLA-DRB5/HLA-DQA2		8
	CC	GO:0098797	plasma membrane protein complex	28/365	451/18678	8.01574e-08	1.39097e-06	9.08285e-07	CD3E/HLA-DPB1/CD3D/CD74/NCF4/HLA-DMB/HLA-DRA/IL2RB/HLA-DMA/ITGB2/HLA-DPA1/CD4/HLA-DRB1/CYBB/ITGAL/CD8A/APBB1IP/IL2RA/CD79A/CSF2RB/HLA-DOA/ITGAX/HLA-DQA1/VCAM1/CD8B/ITGAM/HLA-DRB5/HLA-DQA2		28
	CC	GO:0030666	endocytic vesicle membrane	16/365	161/18678	1.12341e-07	1.84114e-06	1.20224e-06	HLA-DPB1/CD74/HLA-DRA/HLA-DPA1/STAB1/HLA-DRB1/CYBB/FCGR1A/CORO1A/CD163/HLA-DQA1/APOE/MSR1/HLA-DRB5/HLA-DQA2/RAC2		16
	CC	GO:0071953	elastic fiber	4/365	4/18678	1.43492e-07	2.2279e-06	1.45479e-06	FBLN5/MFAP4/ELN/FBLN1		4
	CC	GO:0030665	clathrin-coated vesicle membrane	13/365	110/18678	2.35201e-07	3.37104e-06	2.20125e-06	HLA-DPB1/CD3D/CD74/HLA-DRA/HLA-DPA1/CD4/HLA-DRB1/FCGR1A/HLA-DQA1/APOE/HLA-DRB5/HLA-DQA2/IL7R		13
	CC	GO:0060205	cytoplasmic vesicle lumen	23/365	338/18678	2.39972e-07	3.37104e-06	2.20125e-06	ARHGAP9/GMFG/FERMT3/MNDA/DOCK2/ALOX5/FGR/SRGN/SERPING1/LYZ/ADA2/RARRES2/HK3/SERPINA1/FCN1/APOE/GNLY/CHI3L1/F13A1/TIMP2/IGF2/ISLR/CHIT1		23
	CC	GO:0031983	vesicle lumen	23/365	339/18678	2.529e-07	3.39115e-06	2.21438e-06	ARHGAP9/GMFG/FERMT3/MNDA/DOCK2/ALOX5/FGR/SRGN/SERPING1/LYZ/ADA2/RARRES2/HK3/SERPINA1/FCN1/APOE/GNLY/CHI3L1/F13A1/TIMP2/IGF2/ISLR/CHIT1		23
	CC	GO:0042101	T cell receptor complex	6/365	17/18678	5.51447e-07	7.07291e-06	4.61853e-06	CD3E/CD3D/CD4/CD8A/APBB1IP/CD8B		6
	CC	GO:0034774	secretory granule lumen	21/365	321/18678	1.52165e-06	1.87036e-05	1.22132e-05	ARHGAP9/GMFG/FERMT3/MNDA/DOCK2/ALOX5/FGR/SRGN/SERPING1/LYZ/ADA2/RARRES2/HK3/SERPINA1/FCN1/CHI3L1/F13A1/TIMP2/IGF2/ISLR/CHIT1		21
	CC	GO:0098802	plasma membrane receptor complex	14/365	153/18678	1.90029e-06	2.24235e-05	1.46423e-05	CD3E/CD3D/IL2RB/ITGB2/CD4/ITGAL/CD8A/APBB1IP/IL2RA/CD79A/CSF2RB/ITGAX/CD8B/ITGAM		14
	CC	GO:0101003	ficolin-1-rich granule membrane	9/365	61/18678	2.66595e-06	3.02482e-05	1.97517e-05	TBC1D10C/NCKAP1L/LILRB2/CD300A/ITGB2/FCER1G/DOK3/ITGAX/FPR1		9
	CC	GO:0005581	collagen trimer	10/365	86/18678	6.80022e-06	7.42987e-05	4.85162e-05	C1QA/C1QB/C1QC/FCN1/MSR1/COL6A2/DCN/COL8A2/COL6A3/COL8A1		10
	CC	GO:0030134	COPII-coated ER to Golgi transport vesicle	9/365	69/18678	7.59383e-06	8.00064e-05	5.22433e-05	HLA-DPB1/CD74/HLA-DRA/HLA-DPA1/HLA-DRB1/HLA-DQA1/SERPINA1/HLA-DRB5/HLA-DQA2		9
	CC	GO:0012507	ER to Golgi transport vesicle membrane	8/365	55/18678	1.07602e-05	0.000109457	7.14744e-05	HLA-DPB1/CD74/HLA-DRA/HLA-DPA1/HLA-DRB1/HLA-DQA1/HLA-DRB5/HLA-DQA2		8
	CC	GO:0070821	tertiary granule membrane	9/365	73/18678	1.21458e-05	0.000119434	7.79889e-05	CD53/LILRB2/CD300A/LAIR1/ITGB2/CYBB/FCER1G/ITGAX/ITGAM		9
	CC	GO:0030136	clathrin-coated vesicle	14/365	182/18678	1.43281e-05	0.000136348	8.90337e-05	HLA-DPB1/CD3D/CD74/HLA-DRA/HLA-DPA1/CD4/HLA-DRB1/FCGR1A/CTLA4/HLA-DQA1/APOE/HLA-DRB5/HLA-DQA2/IL7R		14
	CC	GO:0043202	lysosomal lumen	10/365	94/18678	1.51219e-05	0.000139405	9.10296e-05	CD74/CTSS/IFI30/FMOD/PRELP/CTSK/TCN2/PDGFRB/DCN/BGN		10
	CC	GO:0042581	specific granule	13/365	160/18678	1.61719e-05	0.000144567	9.44004e-05	CD53/TNFRSF1B/LAIR1/ITGB2/DOCK2/CYBB/ITGAL/C3AR1/LYZ/ITGAM/CHI3L1/TIMP2/CHIT1		13
	CC	GO:0030662	coated vesicle membrane	13/365	169/18678	2.89189e-05	0.000250914	0.000163844	HLA-DPB1/CD3D/CD74/HLA-DRA/HLA-DPA1/CD4/HLA-DRB1/FCGR1A/HLA-DQA1/APOE/HLA-DRB5/HLA-DQA2/IL7R		13
	CC	GO:0005775	vacuolar lumen	13/365	171/18678	3.27244e-05	0.00027582	0.000180107	CD74/MNDA/CTSS/IFI30/LYZ/ADA2/FMOD/PRELP/CTSK/TCN2/PDGFRB/DCN/BGN		13
	CC	GO:0045121	membrane raft	18/365	309/18678	4.03963e-05	0.000331025	0.000216155	SELPLG/CD2/CD14/TNFRSF1B/CD48/PTPRC/INPP5D/ITGB2/CD4/LCP2/CD8A/BTK/LCK/CD79A/PECAM1/ITGAM/HCK/THY1		18
	CC	GO:0098857	membrane microdomain	18/365	310/18678	4.21344e-05	0.000335936	0.000219362	SELPLG/CD2/CD14/TNFRSF1B/CD48/PTPRC/INPP5D/ITGB2/CD4/LCP2/CD8A/BTK/LCK/CD79A/PECAM1/ITGAM/HCK/THY1		18
	CC	GO:0098589	membrane region	18/365	321/18678	6.61221e-05	0.00050206	0.000327839	SELPLG/CD2/CD14/TNFRSF1B/CD48/PTPRC/INPP5D/ITGB2/CD4/LCP2/CD8A/BTK/LCK/CD79A/PECAM1/ITGAM/HCK/THY1		18
	CC	GO:0043235	receptor complex	17/365	292/18678	6.6374e-05	0.00050206	0.000327839	CD3E/CD14/TNFRSF1B/CD3D/CD74/IL2RB/ITGB2/CD4/ITGAL/CD8A/APBB1IP/IL2RA/CD79A/CSF2RB/ITGAX/CD8B/ITGAM		17
	CC	GO:0030135	coated vesicle	15/365	261/18678	0.000203324	0.00149952	0.000979168	HLA-DPB1/CD3D/CD74/HLA-DRA/HLA-DPA1/CD4/HLA-DRB1/FCGR1A/CTLA4/HLA-DQA1/SERPINA1/APOE/HLA-DRB5/HLA-DQA2/IL7R		15
	CC	GO:0019814	immunoglobulin complex	3/365	7/18678	0.000244367	0.00175825	0.00114812	IGKV3-20/IGHM/CD79A		3
	CC	GO:0032588	trans-Golgi network membrane	8/365	85/18678	0.000255837	0.00179695	0.00117339	HLA-DPB1/CD74/HLA-DRA/HLA-DPA1/HLA-DRB1/HLA-DQA1/HLA-DRB5/HLA-DQA2		8
	CC	GO:0044420	extracellular matrix component	6/365	47/18678	0.00029181	0.00200195	0.00130725	FBLN5/MFAP4/ELN/FBLN1/FBN1/COL8A1		6
	CC	GO:0031093	platelet alpha granule lumen	7/365	67/18678	0.000326364	0.00218812	0.00142882	FERMT3/SRGN/SERPING1/SERPINA1/F13A1/IGF2/ISLR		7
	CC	GO:0005602	complement component C1 complex	2/365	2/18678	0.000380852	0.00229289	0.00149723	C1QA/C1QB		2
	CC	GO:0005893	interleukin-2 receptor complex	2/365	2/18678	0.000380852	0.00229289	0.00149723	IL2RB/IL2RA		2
	CC	GO:0034687	integrin alphaL-beta2 complex	2/365	2/18678	0.000380852	0.00229289	0.00149723	ITGB2/ITGAL		2
	CC	GO:0034688	integrin alphaM-beta2 complex	2/365	2/18678	0.000380852	0.00229289	0.00149723	ITGB2/ITGAM		2
	CC	GO:1990682	CSF1-CSF1R complex	2/365	2/18678	0.000380852	0.00229289	0.00149723	CSF1R/CSF1		2
	CC	GO:0031091	platelet alpha granule	8/365	91/18678	0.0004083	0.00236174	0.00154219	FERMT3/SRGN/SERPING1/SERPINA1/PECAM1/F13A1/IGF2/ISLR		8
	CC	GO:0035579	specific granule membrane	8/365	91/18678	0.0004083	0.00236174	0.00154219	CD53/TNFRSF1B/LAIR1/ITGB2/CYBB/ITGAL/C3AR1/ITGAM		8
	CC	GO:0098636	protein complex involved in cell adhesion	5/365	33/18678	0.000419445	0.00237954	0.00155381	ITGB2/ITGAL/CTLA4/ITGAX/ITGAM		5
	CC	GO:1904813	ficolin-1-rich granule lumen	9/365	124/18678	0.000743158	0.00413645	0.00270105	GMFG/MNDA/FGL2/CTSS/ALOX5/HK3/SERPINA1/FCN1/TIMP2		9
	CC	GO:0030176	integral component of endoplasmic reticulum membrane	9/365	125/18678	0.000787326	0.00430113	0.00280859	HLA-DPB1/CD74/HLA-DRA/DERL3/HLA-DPA1/HLA-DRB1/HLA-DQA1/HLA-DRB5/HLA-DQA2		9
	CC	GO:0030660	Golgi-associated vesicle membrane	8/365	102/18678	0.000875399	0.00469532	0.00306599	HLA-DPB1/CD74/HLA-DRA/HLA-DPA1/HLA-DRB1/HLA-DQA1/HLA-DRB5/HLA-DQA2		8
	CC	GO:0045335	phagocytic vesicle	9/365	128/18678	0.000932818	0.00491395	0.00320875	NCF4/MPEG1/WAS/CYBB/FMNL1/CORO1A/VIM/RAC2/GNLY		9
	CC	GO:0031227	intrinsic component of endoplasmic reticulum membrane	9/365	131/18678	0.00109941	0.00536592	0.00350388	HLA-DPB1/CD74/HLA-DRA/DERL3/HLA-DPA1/HLA-DRB1/HLA-DQA1/HLA-DRB5/HLA-DQA2		9
	CC	GO:0005589	collagen type VI trimer	2/365	3/18678	0.00112775	0.00536592	0.00350388	DCN/COL6A3		2
	CC	GO:0071753	IgM immunoglobulin complex	2/365	3/18678	0.00112775	0.00536592	0.00350388	IGKV3-20/IGHM		2
	CC	GO:0071754	IgM immunoglobulin complex, circulating	2/365	3/18678	0.00112775	0.00536592	0.00350388	IGKV3-20/IGHM		2
	CC	GO:0071756	pentameric IgM immunoglobulin complex	2/365	3/18678	0.00112775	0.00536592	0.00350388	IGKV3-20/IGHM		2
	CC	GO:0098647	collagen beaded filament	2/365	3/18678	0.00112775	0.00536592	0.00350388	DCN/COL6A3		2
	CC	GO:0005765	lysosomal membrane	16/365	344/18678	0.00127683	0.00588539	0.00384309	HLA-DPB1/LAPTM5/CD74/HLA-DMB/HLA-DRA/HLA-DMA/HLA-DPA1/HLA-DRB1/C3AR1/HLA-DOA/ANXA6/HLA-DQA1/FPR1/SLC15A3/HLA-DRB5/HLA-DQA2		16
	CC	GO:0098852	lytic vacuole membrane	16/365	344/18678	0.00127683	0.00588539	0.00384309	HLA-DPB1/LAPTM5/CD74/HLA-DMB/HLA-DRA/HLA-DMA/HLA-DPA1/HLA-DRB1/C3AR1/HLA-DOA/ANXA6/HLA-DQA1/FPR1/SLC15A3/HLA-DRB5/HLA-DQA2		16
	CC	GO:0005798	Golgi-associated vesicle	9/365	145/18678	0.00222351	0.00980248	0.0064009	HLA-DPB1/CD74/HLA-DRA/HLA-DPA1/HLA-DRB1/HLA-DQA1/SERPINA1/HLA-DRB5/HLA-DQA2		9
	CC	GO:0030485	smooth muscle contractile fiber	2/365	4/18678	0.00222633	0.00980248	0.0064009	IDO1/PECAM1		2
	CC	GO:0044194	cytolytic granule	2/365	4/18678	0.00222633	0.00980248	0.0064009	PRF1/GNLY		2
	CC	GO:0034362	low-density lipoprotein particle	3/365	14/18678	0.00229538	0.00995789	0.00650238	PLA2G7/APOE/MSR1		3
	CC	GO:0008305	integrin complex	4/365	30/18678	0.00263062	0.0112468	0.00734406	ITGB2/ITGAL/ITGAX/ITGAM		4
	CC	GO:0005884	actin filament	6/365	74/18678	0.00324087	0.013658	0.00891848	AIF1/WAS/CORO1A/LCP1/HCK/RAC2		6
	CC	GO:0005774	vacuolar membrane	16/365	382/18678	0.00363821	0.014801	0.00966487	HLA-DPB1/LAPTM5/CD74/HLA-DMB/HLA-DRA/HLA-DMA/HLA-DPA1/HLA-DRB1/C3AR1/HLA-DOA/ANXA6/HLA-DQA1/FPR1/SLC15A3/HLA-DRB5/HLA-DQA2		16
	CC	GO:0036021	endolysosome lumen	2/365	5/18678	0.00366262	0.014801	0.00966487	CTSS/CTSK		2
	CC	GO:0042571	immunoglobulin complex, circulating	2/365	5/18678	0.00366262	0.014801	0.00966487	IGKV3-20/IGHM		2
	CC	GO:0034358	plasma lipoprotein particle	4/365	37/18678	0.00569608	0.0224046	0.0146299	PLA2G7/APOE/MSR1/APOC1		4
	CC	GO:1990777	lipoprotein particle	4/365	37/18678	0.00569608	0.0224046	0.0146299	PLA2G7/APOE/MSR1/APOC1		4
	CC	GO:0032994	protein-lipid complex	4/365	39/18678	0.00688075	0.0267082	0.0174401	PLA2G7/APOE/MSR1/APOC1		4
	CC	GO:0035580	specific granule lumen	5/365	62/18678	0.00721509	0.0276422	0.01805	DOCK2/LYZ/CHI3L1/TIMP2/CHIT1		5
	CC	GO:0005770	late endosome	11/365	240/18678	0.00780704	0.0295266	0.0192805	CD74/HLA-DMB/HLA-DRA/CST7/HLA-DMA/CTSS/HLA-DRB1/CD79A/ANXA6/CXCR4/HLA-DRB5		11
	CC	GO:0043020	NADPH oxidase complex	2/365	8/18678	0.00986431	0.0368351	0.0240529	NCF4/CYBB		2
	CC	GO:0032059	bleb	2/365	9/18678	0.0125199	0.0461672	0.0301467	PTPRC/FMNL1		2
	CC	GO:0001891	phagocytic cup	3/365	27/18678	0.0152957	0.0555802	0.0362932	AIF1/CORO1A/LCP1		3
	CC	GO:0001527	microfibril	2/365	10/18678	0.0154494	0.0555802	0.0362932	MFAP4/FBN1		2
	CC	GO:0005788	endoplasmic reticulum lumen	12/365	306/18678	0.0176825	0.0606821	0.0396247	CD4/MZB1/CSF1/C4A/SERPINA1/APOE/MXRA8/COL6A2/COL8A2/FBN1/COL6A3/COL8A1		12
	CC	GO:0044853	plasma membrane raft	6/365	106/18678	0.0178167	0.0606821	0.0396247	SELPLG/ITGB2/LCP2/CD8A/ITGAM/HCK		6
	CC	GO:0002102	podosome	3/365	29/18678	0.0185694	0.0606821	0.0396247	FERMT3/LCP1/VCAM1		3
	CC	GO:0031252	cell leading edge	14/365	384/18678	0.0193654	0.0606821	0.0396247	ABI3/AIF1/SAMSN1/APBB1IP/FGR/CORO1A/IQGAP2/PLEK/LCP1/WIPF1/VIM/CXCR4/RAC2/THY1		14
	CC	GO:0005591	collagen type VIII trimer	1/365	1/18678	0.0195417	0.0606821	0.0396247	COL8A1		1
	CC	GO:0005598	short-chain collagen trimer	1/365	1/18678	0.0195417	0.0606821	0.0396247	COL8A1		1
	CC	GO:0030526	granulocyte macrophage colony-stimulating factor receptor complex	1/365	1/18678	0.0195417	0.0606821	0.0396247	CSF2RB		1
	CC	GO:0030935	sheet-forming collagen trimer	1/365	1/18678	0.0195417	0.0606821	0.0396247	COL8A1		1
	CC	GO:0035693	NOS2-CD74 complex	1/365	1/18678	0.0195417	0.0606821	0.0396247	CD74		1
	CC	GO:0036398	TCR signalosome	1/365	1/18678	0.0195417	0.0606821	0.0396247	LCP2		1
	CC	GO:0044228	host cell surface	1/365	1/18678	0.0195417	0.0606821	0.0396247	AXL		1
	CC	GO:0071757	hexameric IgM immunoglobulin complex	1/365	1/18678	0.0195417	0.0606821	0.0396247	IGHM		1
	CC	GO:0098646	collagen sheet	1/365	1/18678	0.0195417	0.0606821	0.0396247	COL8A1		1
	CC	GO:0010008	endosome membrane	16/365	464/18678	0.0207558	0.0637807	0.0416481	HLA-DPB1/CD14/NCF4/HLA-DMB/HLA-DRA/HLA-DMA/HLA-DPA1/HLA-DRB1/FCGR1A/HLA-DOA/ANXA6/HLA-DQA1/MRC1/CD8B/HLA-DRB5/HLA-DQA2		16
	CC	GO:0042627	chylomicron	2/365	12/18678	0.0220837	0.0671617	0.0438558	APOE/APOC1		2
	CC	GO:1904724	tertiary granule lumen	4/365	55/18678	0.0223913	0.0674023	0.0440129	CTSS/LYZ/TIMP2/CHIT1		4
	CC	GO:0001931	uropod	2/365	13/18678	0.0257662	0.0760103	0.0496339	SELPLG/SPN		2
	CC	GO:0031254	cell trailing edge	2/365	13/18678	0.0257662	0.0760103	0.0496339	SELPLG/SPN		2
	CC	GO:0031904	endosome lumen	3/365	34/18678	0.0283209	0.0827193	0.0540148	CTSS/PRF1/CTSK		3
	CC	GO:0031362	anchored component of external side of plasma membrane	2/365	14/18678	0.029678	0.0858335	0.0560483	CD14/FOLR2		2
	CC	GO:0030658	transport vesicle membrane	8/365	188/18678	0.0318091	0.0911037	0.0594896	HLA-DPB1/CD74/HLA-DRA/HLA-DPA1/HLA-DRB1/HLA-DQA1/HLA-DRB5/HLA-DQA2		8
	CC	GO:0031902	late endosome membrane	6/365	126/18678	0.0374024	0.105715	0.0690309	HLA-DMB/HLA-DRA/HLA-DMA/HLA-DRB1/ANXA6/HLA-DRB5		6
	CC	GO:0019815	B cell receptor complex	1/365	2/18678	0.0387026	0.105715	0.0690309	CD79A		1
	CC	GO:0035692	macrophage migration inhibitory factor receptor complex	1/365	2/18678	0.0387026	0.105715	0.0690309	CD74		1
	CC	GO:0071065	alpha9-beta1 integrin-vascular cell adhesion molecule-1 complex	1/365	2/18678	0.0387026	0.105715	0.0690309	VCAM1		1
	CC	GO:0106003	amyloid-beta complex	1/365	2/18678	0.0387026	0.105715	0.0690309	C1QA		1
	CC	GO:0005802	trans-Golgi network	8/365	196/18678	0.039186	0.106054	0.0692519	HLA-DPB1/CD74/HLA-DRA/HLA-DPA1/HLA-DRB1/HLA-DQA1/HLA-DRB5/HLA-DQA2		8
	CC	GO:0015629	actin cytoskeleton	14/365	432/18678	0.0454454	0.121442	0.0793005	AIF1/FERMT3/MYO1F/WAS/FGR/CORO1A/IQGAP2/LCP1/WIPF1/VCAM1/GBP1/FYB1/HCK/RAC2		14
	CC	GO:0005771	multivesicular body	3/365	41/18678	0.0456953	0.121442	0.0793005	CD74/CST7/CD79A		3
	CC	GO:0036019	endolysosome	2/365	18/18678	0.0474165	0.124892	0.0815528	CTSS/CTSK		2
	MF	GO:0003823	antigen binding	69/338	150/16969	4.68152e-78	2.30799e-75	1.58186e-75	HLA-DPB1/CD48/HLA-DRA/IGHV3-23/HLA-DPA1/HLA-DRB1/IGLV1-44/IGLC1/LAG3/IGHV3-30/IGLV2-14/LILRB4/IGHV3-53/IGKV4-1/IGKC/IGKV1-5/IGHV3-33/IGLV3-1/IGLV3-25/IGHG1/IGLV1-51/IGLV3-19/IGLV2-23/IGLV1-40/IGKV3-20/IGKV3-15/IGHM/IGHV4-39/IGHV4-34/IGLV1-47/IGLV7-43/IGKV1-9/IGLV4-69/IGKV1D-39/IGKV1-16/IGLV6-57/TSPAN4/IGHV2-5/IGLV3-21/IGKV1-27/IGKV2-28/IGHV4-59/TRBV7-9/IGLV2-8/IGKV1-8/IGLV2-11/HLA-DQA1/IGHV3-11/C…		69
	MF	GO:0005201	extracellular matrix structural constituent	22/338	158/16969	7.5122e-13	1.85176e-10	1.26917e-10	FGL2/CD4/FBLN5/FMOD/MFAP4/ELN/PRELP/DPT/PODN/FBLN1/MGP/AEBP1/CHI3L1/COL6A2/DCN/PCOLCE/COL8A2/BGN/ABI3BP/FBN1/COL6A3/COL8A1		22
	MF	GO:0004896	cytokine receptor activity	14/338	78/16969	3.8363e-10	6.30432e-08	4.32088e-08	CXCR6/CD74/IL2RG/CCR5/IL2RB/IL21R/CD4/CXCR3/IL2RA/CCR1/CMKLR1/CSF2RB/CXCR4/IL7R		14
	MF	GO:0023023	MHC protein complex binding	9/338	25/16969	6.84875e-10	8.44109e-08	5.78539e-08	CD74/HLA-DMB/HLA-DRA/LILRB2/HLA-DMA/LILRB1/HLA-DRB1/CD8A/HLA-DOA		9
	MF	GO:0019955	cytokine binding	15/338	100/16969	1.24077e-09	1.2234e-07	8.38497e-08	TNFRSF1B/IL10RA/CXCR6/CD74/IL2RG/CCR5/IL2RB/CSF1R/CD4/CXCR3/CCR1/IL18BP/CSF3R/GBP1/CXCR4		15
	MF	GO:0042605	peptide antigen binding	8/338	30/16969	9.11053e-08	7.48582e-06	5.13067e-06	HLA-DPB1/HLA-DRA/HLA-DPA1/HLA-DRB1/TRBV7-9/HLA-DQA1/CD209/HLA-DRB5		8
	MF	GO:0042277	peptide binding	18/338	215/16969	3.21029e-07	2.26096e-05	1.54963e-05	HLA-DPB1/CD14/FCGR2B/CD74/HLA-DRA/LILRB2/C1QA/ITGB2/HLA-DPA1/HLA-DRB1/TRBV7-9/HLA-DQA1/CD209/APOE/ITGAM/MSR1/HLA-DRB5/SLC40A1		18
	MF	GO:0023026	MHC class II protein complex binding	6/338	16/16969	4.04314e-07	2.49159e-05	1.7077e-05	CD74/HLA-DMB/HLA-DRA/HLA-DMA/HLA-DRB1/HLA-DOA		6
	MF	GO:0042287	MHC protein binding	8/338	38/16969	6.62478e-07	3.4843e-05	2.38808e-05	CD74/LILRB2/LILRB1/CD4/CD8A/LAG3/TRBV7-9/CD8B		8
	MF	GO:0032395	MHC class II receptor activity	5/338	10/16969	7.06754e-07	3.4843e-05	2.38808e-05	HLA-DRA/HLA-DPA1/HLA-DOA/HLA-DQA1/HLA-DQA2		5
	MF	GO:0033218	amide binding	19/338	266/16969	1.70732e-06	7.51554e-05	5.15104e-05	HLA-DPB1/CD14/FCGR2B/CD74/HLA-DRA/LILRB2/C1QA/ITGB2/HLA-DPA1/HLA-DRB1/FOLR2/TRBV7-9/HLA-DQA1/CD209/APOE/ITGAM/MSR1/HLA-DRB5/SLC40A1		19
	MF	GO:0001848	complement binding	6/338	20/16969	1.82934e-06	7.51554e-05	5.15104e-05	ITGB2/C4B/C4A/VSIG4/ITGAM/C5AR1		6
	MF	GO:0005178	integrin binding	12/338	113/16969	2.618e-06	9.92826e-05	6.80468e-05	JAML/FERMT3/LCP1/TSPAN4/FBLN5/VCAM1/CXCL12/TIMP2/IGF2/SFRP2/FBN1/THY1		12
	MF	GO:0005518	collagen binding	9/338	61/16969	3.09267e-06	0.000108906	7.46425e-05	CTSS/CTSK/PODN/AEBP1/DCN/PCOLCE/ABI3BP/LRRC15/MMP12		9
	MF	GO:0042379	chemokine receptor binding	8/338	47/16969	3.64436e-06	0.000119778	8.2094e-05	CCL4/CXCL13/CCL19/CCL5/CXCL9/CCL13/CCL2/CXCL12		8
	MF	GO:0001637	G protein-coupled chemoattractant receptor activity	6/338	25/16969	7.68382e-06	0.00021457	0.000147063	CXCR6/CCR5/CXCR3/CCR1/CMKLR1/CXCR4		6
	MF	GO:0004950	chemokine receptor activity	6/338	25/16969	7.68382e-06	0.00021457	0.000147063	CXCR6/CCR5/CXCR3/CCR1/CMKLR1/CXCR4		6
	MF	GO:0004911	interleukin-2 receptor activity	3/338	3/16969	7.83419e-06	0.00021457	0.000147063	IL2RG/IL2RB/IL2RA		3
	MF	GO:0015026	coreceptor activity	7/338	40/16969	1.23832e-05	0.000321312	0.000220222	CXCR6/CCR5/CD4/CD8A/CD86/CD8B/CXCR4		7
	MF	GO:0001618	virus receptor activity	9/338	74/16969	1.57066e-05	0.000368731	0.000252723	SELPLG/CCR5/TNFRSF4/CD4/CD86/CD209/MRC1/CXCR4/AXL		9
	MF	GO:0104005	hijacked molecular function	9/338	74/16969	1.57066e-05	0.000368731	0.000252723	SELPLG/CCR5/TNFRSF4/CD4/CD86/CD209/MRC1/CXCR4/AXL		9
	MF	GO:0008009	chemokine activity	6/338	30/16969	2.36859e-05	0.000530779	0.000363788	CXCL13/CCL19/CCL5/CXCL9/CCL13/CXCL12		6
	MF	GO:0019864	IgG binding	4/338	10/16969	2.95376e-05	0.000633133	0.00043394	FCGR2B/FCGR1A/FCGR3A/FCGR2A		4
	MF	GO:0005539	glycosaminoglycan binding	14/338	199/16969	4.70972e-05	0.000939439	0.000643877	PTPRC/STAB1/SPOCK2/IGHM/SELL/CXCL13/ADA2/CFH/APOE/DCN/PCOLCE/BGN/ABI3BP/FBN1		14
	MF	GO:0030021	extracellular matrix structural constituent conferring compression resistance	5/338	21/16969	4.76389e-05	0.000939439	0.000643877	FMOD/PRELP/PODN/DCN/BGN		5
	MF	GO:0005125	cytokine activity	12/338	154/16969	6.12354e-05	0.00116112	0.000795813	IL16/LTB/CCL4/TNFSF13B/CXCL13/CSF1/TNFSF12/CCL19/CCL5/CXCL9/CCL13/CXCL12		12
	MF	GO:0043394	proteoglycan binding	6/338	36/16969	7.02589e-05	0.00125284	0.000858676	PTPRC/CTSS/ADA2/CFH/APOE/CTSK		6
	MF	GO:0001851	complement component C3b binding	3/338	5/16969	7.60398e-05	0.00125284	0.000858676	ITGB2/VSIG4/ITGAM		3
	MF	GO:0019865	immunoglobulin binding	5/338	23/16969	7.62376e-05	0.00125284	0.000858676	FCGR2B/CD4/FCGR1A/FCGR3A/FCGR2A		5
	MF	GO:0019956	chemokine binding	5/338	23/16969	7.62376e-05	0.00125284	0.000858676	CXCR6/CCR5/CXCR3/CCR1/CXCR4		5
	MF	GO:0001540	amyloid-beta binding	8/338	71/16969	8.14403e-05	0.00129516	0.000887686	FCGR2B/CD74/LILRB2/C1QA/ITGB2/APOE/ITGAM/MSR1		8
	MF	GO:0001968	fibronectin binding	5/338	24/16969	9.47373e-05	0.00145955	0.00100035	CTSS/CTSK/FBLN1/SFRP2/LRRC15		5
	MF	GO:0048020	CCR chemokine receptor binding	5/338	26/16969	0.0001419	0.0021199	0.00145295	CCL4/CXCL13/CCL19/CCL5/CCL2		5
	MF	GO:0001846	opsonin binding	4/338	15/16969	0.000177415	0.00257252	0.00176316	ITGB2/C4A/VSIG4/ITGAM		4
	MF	GO:0043548	phosphatidylinositol 3-kinase binding	5/338	28/16969	0.000205195	0.00289031	0.00198098	HCST/CORO1A/LCK/PDGFRB/AXL		5
	MF	GO:0042288	MHC class I protein binding	4/338	16/16969	0.000232853	0.0031888	0.00218555	LILRB2/LILRB1/CD8A/CD8B		4
	MF	GO:0042289	MHC class II protein binding	3/338	7/16969	0.000258334	0.00335154	0.0022971	CD74/CD4/LAG3		3
	MF	GO:0042608	T cell receptor binding	3/338	7/16969	0.000258334	0.00335154	0.0022971	CD3E/DOCK2/LCK		3
	MF	GO:0038024	cargo receptor activity	8/338	85/16969	0.000289504	0.00365963	0.00250825	ITGB2/STAB1/FOLR2/CD163/MRC1/ENPP2/ITGAM/MSR1		8
	MF	GO:0008047	enzyme activator activity	20/338	419/16969	0.00029715	0.00366238	0.00251014	ARHGAP9/GMFG/NCF4/RASAL3/NCKAP1L/ARHGAP15/ALOX5AP/DOCK2/ARHGDIB/RGS1/PREX1/CCL5/FAM20A/APOE/APOC1/FBLN1/PCOLCE/IGF2/SFRP2/THY1		20
	MF	GO:0004917	interleukin-7 receptor activity	2/338	2/16969	0.000395603	0.0044615	0.00305785	IL2RG/IL7R		2
	MF	GO:0019976	interleukin-2 binding	2/338	2/16969	0.000395603	0.0044615	0.00305785	IL2RG/IL2RB		2
	MF	GO:0071791	chemokine (C-C motif) ligand 5 binding	2/338	2/16969	0.000395603	0.0044615	0.00305785	CCR5/CCR1		2
	MF	GO:0016494	C-X-C chemokine receptor activity	3/338	8/16969	0.000407236	0.0044615	0.00305785	CXCR6/CXCR3/CXCR4		3
	MF	GO:0042609	CD4 receptor binding	3/338	8/16969	0.000407236	0.0044615	0.00305785	IL16/CD74/LCK		3
	MF	GO:0061134	peptidase regulator activity	12/338	192/16969	0.000482144	0.00516733	0.00354161	CD27/CST7/SPOCK2/SERPING1/C4B/C4A/SERPINA1/FBLN1/PCOLCE/TIMP2/SFRP2/COL6A3		12
	MF	GO:0019957	C-C chemokine binding	3/338	9/16969	0.000601852	0.00618152	0.00423672	CCR5/CCR1/CXCR4		3
	MF	GO:0030023	extracellular matrix constituent conferring elasticity	3/338	9/16969	0.000601852	0.00618152	0.00423672	FBLN5/ELN/FBN1		3
	MF	GO:0045236	CXCR chemokine receptor binding	3/338	10/16969	0.00084713	0.00852316	0.00584165	CXCL13/CXCL9/CXCL12		3
	MF	GO:0030695	GTPase regulator activity	13/338	235/16969	0.000897967	0.00885396	0.00606837	ARHGAP9/GPSM3/RASAL3/NCKAP1L/ARHGAP15/RHOH/DOCK2/WAS/ARHGDIB/RGS1/IQGAP2/PREX1/THY1		13
	MF	GO:0005126	cytokine receptor binding	12/338	210/16969	0.00106106	0.0101293	0.0069425	LTB/CCL4/TNFSF13B/CXCL13/CSF1/TNFSF12/CCL19/CCL5/CXCL9/CCL13/CCL2/CXCL12		12
	MF	GO:0097493	structural molecule activity conferring elasticity	3/338	11/16969	0.00114767	0.0101293	0.0069425	FBLN5/ELN/FBN1		3
	MF	GO:0001847	opsonin receptor activity	2/338	3/16969	0.00117114	0.0101293	0.0069425	CD14/C5AR1		2
	MF	GO:0005017	platelet-derived growth factor-activated receptor activity	2/338	3/16969	0.00117114	0.0101293	0.0069425	PDGFRA/PDGFRB		2
	MF	GO:0030369	ICAM-3 receptor activity	2/338	3/16969	0.00117114	0.0101293	0.0069425	ITGB2/ITGAL		2
	MF	GO:0031735	CCR10 chemokine receptor binding	2/338	3/16969	0.00117114	0.0101293	0.0069425	CXCL13/CCL19		2
	MF	GO:0042010	interleukin-15 receptor activity	2/338	3/16969	0.00117114	0.0101293	0.0069425	IL2RG/IL2RB		2
	MF	GO:0004252	serine-type endopeptidase activity	9/338	133/16969	0.00138888	0.0118055	0.00809132	GZMB/GZMA/C2/GZMH/GZMK/C1R/TPSAB1/C1S/MMP2		9
	MF	GO:0050840	extracellular matrix binding	5/338	43/16969	0.00157458	0.0131571	0.00901767	CTSS/ELN/DCN/BGN/LRRC15		5
	MF	GO:0030545	receptor regulator activity	18/338	425/16969	0.00226044	0.0178051	0.0122033	GMFG/IL16/LTB/CCL4/TNFSF13B/IL18BP/CXCL13/ADA2/CSF1/TNFSF12/CCL19/CCL5/CXCL9/CCL13/CXCL12/IGF2/SFRP2/FBN1		18
	MF	GO:0004875	complement receptor activity	2/338	4/16969	0.00231141	0.0178051	0.0122033	C3AR1/C5AR1		2
	MF	GO:0023025	MHC class Ib protein complex binding	2/338	4/16969	0.00231141	0.0178051	0.0122033	LILRB2/LILRB1		2
	MF	GO:0032396	inhibitory MHC class I receptor activity	2/338	4/16969	0.00231141	0.0178051	0.0122033	LILRB2/LILRB1		2
	MF	GO:0038085	vascular endothelial growth factor binding	2/338	4/16969	0.00231141	0.0178051	0.0122033	PDGFRA/PDGFRB		2
	MF	GO:0048018	receptor ligand activity	17/338	397/16969	0.00264931	0.020094	0.0137721	GMFG/IL16/LTB/CCL4/TNFSF13B/CXCL13/ADA2/CSF1/TNFSF12/CCL19/CCL5/CXCL9/CCL13/CXCL12/IGF2/SFRP2/FBN1		17
	MF	GO:0001664	G protein-coupled receptor binding	11/338	205/16969	0.00277257	0.020272	0.0138941	CCL4/CXCL13/ADA2/CCL19/CCL5/CXCL9/FPR1/CCL13/CCL2/FCN1/CXCL12		11
	MF	GO:0004713	protein tyrosine kinase activity	8/338	120/16969	0.00277719	0.020272	0.0138941	CSF1R/BTK/FGR/LCK/PDGFRA/HCK/PDGFRB/AXL		8
	MF	GO:0060589	nucleoside-triphosphatase regulator activity	13/338	267/16969	0.00279614	0.020272	0.0138941	ARHGAP9/GPSM3/RASAL3/NCKAP1L/ARHGAP15/RHOH/DOCK2/WAS/ARHGDIB/RGS1/IQGAP2/PREX1/THY1		13
	MF	GO:0008201	heparin binding	9/338	148/16969	0.00288762	0.0206318	0.0141407	PTPRC/SELL/CXCL13/ADA2/CFH/APOE/PCOLCE/ABI3BP/FBN1		9
	MF	GO:0048365	Rac GTPase binding	5/338	51/16969	0.00337609	0.0237773	0.0162966	DOCK2/WAS/ARHGDIB/FMNL1/IQGAP2		5
	MF	GO:0043395	heparan sulfate proteoglycan binding	3/338	16/16969	0.00361777	0.0243405	0.0166826	PTPRC/CFH/APOE		3
	MF	GO:0061135	endopeptidase regulator activity	9/338	154/16969	0.00376147	0.0243405	0.0166826	CD27/CST7/SPOCK2/SERPING1/C4B/C4A/SERPINA1/SFRP2/COL6A3		9
	MF	GO:0016493	C-C chemokine receptor activity	2/338	5/16969	0.00380166	0.0243405	0.0166826	CCR5/CCR1		2
	MF	GO:0031726	CCR1 chemokine receptor binding	2/338	5/16969	0.00380166	0.0243405	0.0166826	CCL4/CCL5		2
	MF	GO:0048248	CXCR3 chemokine receptor binding	2/338	5/16969	0.00380166	0.0243405	0.0166826	CXCL13/CXCL9		2
	MF	GO:0051525	NFAT protein binding	2/338	5/16969	0.00380166	0.0243405	0.0166826	SPI1/FOXP3		2
	MF	GO:0060228	phosphatidylcholine-sterol O-acyltransferase activator activity	2/338	5/16969	0.00380166	0.0243405	0.0166826	APOE/APOC1		2
	MF	GO:0030414	peptidase inhibitor activity	9/338	157/16969	0.00426982	0.0269874	0.0184968	CD27/CST7/SPOCK2/SERPING1/C4B/C4A/SERPINA1/TIMP2/COL6A3		9
	MF	GO:0008236	serine-type peptidase activity	9/338	158/16969	0.00445068	0.0277745	0.0190362	GZMB/GZMA/C2/GZMH/GZMK/C1R/TPSAB1/C1S/MMP2		9
	MF	GO:0030246	carbohydrate binding	12/338	252/16969	0.00477832	0.0294464	0.0201821	LGALS2/CLEC10A/SIGLEC10/SELL/SIGLEC1/C4B/CD209/HK3/MRC1/ENPP2/FCN1/CHI3L1		12
	MF	GO:0008528	G protein-coupled peptide receptor activity	7/338	105/16969	0.00502933	0.0306106	0.02098	CXCR6/CCR5/CXCR3/CCR1/CMKLR1/FPR1/CXCR4		7
	MF	GO:0001653	peptide receptor activity	7/338	106/16969	0.00529544	0.0318372	0.0218207	CXCR6/CCR5/CXCR3/CCR1/CMKLR1/FPR1/CXCR4		7
	MF	GO:0004175	endopeptidase activity	14/338	322/16969	0.00536523	0.0318682	0.021842	GZMB/CTSS/GZMA/C2/GZMH/GZMK/ADAMDEC1/C1R/CTSK/TPSAB1/C1S/ADAMTS2/MMP12/MMP2		14
	MF	GO:0017171	serine hydrolase activity	9/338	163/16969	0.00544633	0.0319648	0.0219082	GZMB/GZMA/C2/GZMH/GZMK/C1R/TPSAB1/C1S/MMP2		9
	MF	GO:0008061	chitin binding	2/338	6/16969	0.00562757	0.0326399	0.0223709	CHI3L1/CHIT1		2
	MF	GO:0004435	phosphatidylinositol phospholipase C activity	3/338	19/16969	0.00598971	0.0343364	0.0235336	CCR5/CCR1/CCL5		3
	MF	GO:0001784	phosphotyrosine residue binding	4/338	37/16969	0.00608328	0.0344719	0.0236265	SAMSN1/FGR/LCK/HCK		4
	MF	GO:0031730	CCR5 chemokine receptor binding	2/338	7/16969	0.00777526	0.0435591	0.0298548	CCL4/CCL5		2
	MF	GO:0030020	extracellular matrix structural constituent conferring tensile strength	4/338	41/16969	0.00876663	0.0485612	0.0332831	COL6A2/COL8A2/COL6A3/COL8A1		4
	MF	GO:0004866	endopeptidase inhibitor activity	8/338	149/16969	0.0100564	0.0550867	0.0377556	CD27/CST7/SPOCK2/SERPING1/C4B/C4A/SERPINA1/COL6A3		8
	MF	GO:0023029	MHC class Ib protein binding	2/338	8/16969	0.0102313	0.0554287	0.03799	LILRB2/LILRB1		2
	MF	GO:0045309	protein phosphorylated amino acid binding	4/338	44/16969	0.0112186	0.0601169	0.0412032	SAMSN1/FGR/LCK/HCK		4
	MF	GO:0004629	phospholipase C activity	3/338	24/16969	0.0116272	0.0616364	0.0422447	CCR5/CCR1/CCL5		3
	MF	GO:0032393	MHC class I receptor activity	2/338	9/16969	0.0129825	0.0673725	0.0461761	LILRB2/LILRB1		2
	MF	GO:0034987	immunoglobulin receptor binding	2/338	9/16969	0.0129825	0.0673725	0.0461761	FGR/IGHM		2
	MF	GO:0005543	phospholipid binding	14/338	363/16969	0.0144284	0.074096	0.0507843	ARHGAP9/NCF4/CD300A/BTK/IQGAP2/IGHM/PLEK/PREX1/PLA2G7/ANXA6/APOE/APOC1/AXL/THY1		14
	MF	GO:0005522	profilin binding	2/338	10/16969	0.0160164	0.0779358	0.053416	FMNL1/WIPF1		2
	MF	GO:0004857	enzyme inhibitor activity	13/338	332/16969	0.0161071	0.0779358	0.053416	GMFG/CD27/CST7/RHOH/SPOCK2/SERPING1/IQGAP2/C4B/C4A/SERPINA1/APOC1/TIMP2/COL6A3		13
	MF	GO:0005504	fatty acid binding	3/338	28/16969	0.017753	0.0779358	0.053416	ALOX5AP/PTGDS/APOC1		3
	MF	GO:0005044	scavenger receptor activity	4/338	51/16969	0.0185396	0.0779358	0.053416	STAB1/CD163/ENPP2/MSR1		4
	MF	GO:0048407	platelet-derived growth factor binding	2/338	11/16969	0.0193205	0.0779358	0.053416	PDGFRA/PDGFRB		2
	MF	GO:0001532	interleukin-21 receptor activity	1/338	1/16969	0.0199187	0.0779358	0.053416	IL21R		1
	MF	GO:0001856	complement component C5a binding	1/338	1/16969	0.0199187	0.0779358	0.053416	C5AR1		1
	MF	GO:0004051	arachidonate 5-lipoxygenase activity	1/338	1/16969	0.0199187	0.0779358	0.053416	ALOX5		1
	MF	GO:0004876	complement component C3a receptor activity	1/338	1/16969	0.0199187	0.0779358	0.053416	C3AR1		1
	MF	GO:0004878	complement component C5a receptor activity	1/338	1/16969	0.0199187	0.0779358	0.053416	C5AR1		1
	MF	GO:0004982	N-formyl peptide receptor activity	1/338	1/16969	0.0199187	0.0779358	0.053416	FPR1		1
	MF	GO:0005018	platelet-derived growth factor alpha-receptor activity	1/338	1/16969	0.0199187	0.0779358	0.053416	PDGFRA		1
	MF	GO:0005094	Rho GDP-dissociation inhibitor activity	1/338	1/16969	0.0199187	0.0779358	0.053416	ARHGDIB		1
	MF	GO:0008843	endochitinase activity	1/338	1/16969	0.0199187	0.0779358	0.053416	CHIT1		1
	MF	GO:0019770	IgG receptor activity	1/338	1/16969	0.0199187	0.0779358	0.053416	FCGR2B		1
	MF	GO:0019772	low-affinity IgG receptor activity	1/338	1/16969	0.0199187	0.0779358	0.053416	FCGR2B		1
	MF	GO:0019969	interleukin-10 binding	1/338	1/16969	0.0199187	0.0779358	0.053416	IL10RA		1
	MF	GO:0030107	HLA-A specific inhibitory MHC class I receptor activity	1/338	1/16969	0.0199187	0.0779358	0.053416	LILRB1		1
	MF	GO:0031073	cholesterol 26-hydroxylase activity	1/338	1/16969	0.0199187	0.0779358	0.053416	CYP27A1		1
	MF	GO:0031724	CXCR5 chemokine receptor binding	1/338	1/16969	0.0199187	0.0779358	0.053416	CXCL13		1
	MF	GO:0038147	C-X-C motif chemokine 12 receptor activity	1/338	1/16969	0.0199187	0.0779358	0.053416	CXCR4		1
	MF	GO:0042011	interleukin-16 binding	1/338	1/16969	0.0199187	0.0779358	0.053416	CD4		1
	MF	GO:0042012	interleukin-16 receptor activity	1/338	1/16969	0.0199187	0.0779358	0.053416	CD4		1
	MF	GO:0042658	MHC class II protein binding, via antigen binding groove	1/338	1/16969	0.0199187	0.0779358	0.053416	CD74		1
	MF	GO:0046539	histamine N-methyltransferase activity	1/338	1/16969	0.0199187	0.0779358	0.053416	HNMT		1
	MF	GO:0046817	chemokine receptor antagonist activity	1/338	1/16969	0.0199187	0.0779358	0.053416	CCL5		1
	MF	GO:0046911	metal chelating activity	1/338	1/16969	0.0199187	0.0779358	0.053416	APOE		1
	MF	GO:0047749	cholestanetriol 26-monooxygenase activity	1/338	1/16969	0.0199187	0.0779358	0.053416	CYP27A1		1
	MF	GO:0051916	granulocyte colony-stimulating factor binding	1/338	1/16969	0.0199187	0.0779358	0.053416	CSF3R		1
	MF	GO:0097689	iron channel activity	1/338	1/16969	0.0199187	0.0779358	0.053416	SLC40A1		1
	MF	GO:0005096	GTPase activator activity	9/338	203/16969	0.0207537	0.0805638	0.0552172	ARHGAP9/RASAL3/NCKAP1L/ARHGAP15/DOCK2/ARHGDIB/RGS1/PREX1/THY1		9
	MF	GO:0005164	tumor necrosis factor receptor binding	3/338	30/16969	0.0213711	0.0823123	0.0564156	LTB/TNFSF13B/TNFSF12		3
	MF	GO:0032036	myosin heavy chain binding	2/338	12/16969	0.0228831	0.0874525	0.0599386	CORO1A/AXL		2
	MF	GO:0004620	phospholipase activity	5/338	83/16969	0.025006	0.0948304	0.0649953	CCR5/CCR1/PLA2G7/CCL5/ENPP2		5
	MF	GO:0017048	Rho GTPase binding	7/338	146/16969	0.027079	0.101908	0.0698462	RHOH/DOCK2/WAS/ARHGDIB/FMNL1/IQGAP2/PREX1		7
	MF	GO:0003779	actin binding	13/338	361/16969	0.0294318	0.109361	0.0749547	GMFG/AIF1/MYO1F/CCR5/FMNL1/HCLS1/CORO1A/IQGAP2/PARVG/LCP1/WIPF1/GBP1/CXCR4		13
	MF	GO:0071813	lipoprotein particle binding	3/338	34/16969	0.029725	0.109361	0.0749547	STAB1/APOE/MSR1		3
	MF	GO:0071814	protein-lipid complex binding	3/338	34/16969	0.029725	0.109361	0.0749547	STAB1/APOE/MSR1		3
	MF	GO:0005095	GTPase inhibitor activity	2/338	14/16969	0.0307376	0.111424	0.0763682	RHOH/IQGAP2		2
	MF	GO:0005161	platelet-derived growth factor receptor binding	2/338	14/16969	0.0307376	0.111424	0.0763682	PDGFRA/PDGFRB		2
	MF	GO:0042169	SH2 domain binding	3/338	35/16969	0.0320453	0.115316	0.0790361	LILRB1/SIGLEC10/LCK		3
	MF	GO:0050839	cell adhesion molecule binding	15/338	444/16969	0.0331457	0.116772	0.0800335	JAML/FERMT3/LILRB2/ITGB2/ITGAL/LCP1/TSPAN4/FBLN5/VCAM1/CXCL12/TIMP2/IGF2/SFRP2/FBN1/THY1		15
	MF	GO:1901681	sulfur compound binding	9/338	221/16969	0.0333665	0.116772	0.0800335	PTPRC/SELL/CXCL13/ADA2/CFH/APOE/PCOLCE/ABI3BP/FBN1		9
	MF	GO:0019838	growth factor binding	6/338	121/16969	0.0341584	0.116772	0.0800335	IL10RA/IL2RG/IL2RB/CXCL13/PDGFRA/PDGFRB		6
	MF	GO:0016504	peptidase activator activity	3/338	36/16969	0.0344576	0.116772	0.0800335	FBLN1/PCOLCE/SFRP2		3
	MF	GO:0019207	kinase regulator activity	7/338	154/16969	0.034743	0.116772	0.0800335	GMFG/NCKAP1L/RHOH/CCL5/FAM20A/RAC2/IGF2		7
	MF	GO:0005537	mannose binding	2/338	15/16969	0.0350075	0.116772	0.0800335	CD209/MRC1		2
	MF	GO:0030169	low-density lipoprotein particle binding	2/338	15/16969	0.0350075	0.116772	0.0800335	STAB1/MSR1		2
	MF	GO:0048019	receptor antagonist activity	2/338	15/16969	0.0350075	0.116772	0.0800335	IL18BP/CCL5		2
	MF	GO:0000048	peptidyltransferase activity	1/338	2/16969	0.0394417	0.116772	0.0800335	GGT5		1
	MF	GO:0002951	leukotriene-C(4) hydrolase	1/338	2/16969	0.0394417	0.116772	0.0800335	GGT5		1
	MF	GO:0004568	chitinase activity	1/338	2/16969	0.0394417	0.116772	0.0800335	CHIT1		1
	MF	GO:0004667	prostaglandin-D synthase activity	1/338	2/16969	0.0394417	0.116772	0.0800335	PTGDS		1
	MF	GO:0004800	thyroxine 5'-deiodinase activity	1/338	2/16969	0.0394417	0.116772	0.0800335	DIO2		1
	MF	GO:0004912	interleukin-3 receptor activity	1/338	2/16969	0.0394417	0.116772	0.0800335	CSF2RB		1
	MF	GO:0004913	interleukin-4 receptor activity	1/338	2/16969	0.0394417	0.116772	0.0800335	IL2RG		1
	MF	GO:0004914	interleukin-5 receptor activity	1/338	2/16969	0.0394417	0.116772	0.0800335	CSF2RB		1
	MF	GO:0005011	macrophage colony-stimulating factor receptor activity	1/338	2/16969	0.0394417	0.116772	0.0800335	CSF1R		1
	MF	GO:0005019	platelet-derived growth factor beta-receptor activity	1/338	2/16969	0.0394417	0.116772	0.0800335	PDGFRB		1
	MF	GO:0008147	structural constituent of bone	1/338	2/16969	0.0394417	0.116772	0.0800335	MGP		1
	MF	GO:0030109	HLA-B specific inhibitory MHC class I receptor activity	1/338	2/16969	0.0394417	0.116772	0.0800335	LILRB1		1
	MF	GO:0031729	CCR4 chemokine receptor binding	1/338	2/16969	0.0394417	0.116772	0.0800335	CCL5		1
	MF	GO:0031732	CCR7 chemokine receptor binding	1/338	2/16969	0.0394417	0.116772	0.0800335	CCL19		1
	MF	GO:0033754	indoleamine 2,3-dioxygenase activity	1/338	2/16969	0.0394417	0.116772	0.0800335	IDO1		1
	MF	GO:0034988	Fc-gamma receptor I complex binding	1/338	2/16969	0.0394417	0.116772	0.0800335	FGR		1
	MF	GO:0035717	chemokine (C-C motif) ligand 7 binding	1/338	2/16969	0.0394417	0.116772	0.0800335	CCR1		1
	MF	GO:0035718	macrophage migration inhibitory factor binding	1/338	2/16969	0.0394417	0.116772	0.0800335	CD74		1
	MF	GO:0042007	interleukin-18 binding	1/338	2/16969	0.0394417	0.116772	0.0800335	IL18BP		1
	MF	GO:0061714	folic acid receptor activity	1/338	2/16969	0.0394417	0.116772	0.0800335	FOLR2		1
	MF	GO:0008157	protein phosphatase 1 binding	2/338	16/16969	0.0394918	0.116772	0.0800335	LILRB2/LILRB1		2
	MF	GO:0005547	phosphatidylinositol-3,4,5-trisphosphate binding	3/338	38/16969	0.0395555	0.116772	0.0800335	ARHGAP9/BTK/IQGAP2		3
	MF	GO:0008329	signaling pattern recognition receptor activity	2/338	17/16969	0.0441802	0.128881	0.0883329	CD14/FCN1		2
	MF	GO:0016755	transferase activity, transferring amino-acyl groups	2/338	17/16969	0.0441802	0.128881	0.0883329	GGT5/F13A1		2
	MF	GO:0030295	protein kinase activator activity	4/338	68/16969	0.0466033	0.135149	0.0926294	NCKAP1L/CCL5/FAM20A/IGF2		4
	MF	GO:0038187	pattern recognition receptor activity	2/338	18/16969	0.0490629	0.14145	0.0969479	CD14/FCN1		2
	MF	GO:0016298	lipase activity	5/338	100/16969	0.0495898	0.142138	0.0974193	CCR5/CCR1/PLA2G7/CCL5/ENPP2		5
