# Supplementary material for: Identification of the Immune-Related Genes in Tumor Microenvironment That Associated With the Recurrence of Head and Neck Squamous Cell Carcinoma
Source: Front Cell Dev Biol. 2021 Aug 20;9:723721. doi: 10.3389/fcell.2021.723721 (PMC8417745; doi:10.3389/fcell.2021.723721)
Supplement: Supplementary Table 3 — Survival analysis of immune-related genes in recurrent head and neck squamous cell carcinomas (HNSCC). [file Table_3.XLSX]

## Sheet: Table S6
gene	pvalue
ABI3	0.0496079
GMFG	0.0221102
TRBC1	0.0021334
TRAC	0.019503
PCED1B-AS1	0.000554775
CD7	0.0155092
TRBC2	0.00298972
CD3E	0.00364097
SASH3	0.0129236
CYTIP	0.0419383
AIF1	0.0433107
CD52	0.00365893
PTPRCAP	0.00457902
GPSM3	0.0219887
CD2	0.029274
TNFRSF1B	0.00784127
SPI1	0.0212219
IL10RA	0.0173319
CXCR6	0.026126
MS4A6A	0.00888419
CD3D	0.0173732
IL16	0.0147779
SLA	0.0313474
LAPTM5	0.00408248
CD27	0.011396
FERMT3	0.00919685
CD48	0.024889
TNFAIP8L2	0.0411158
TBC1D10C	0.00343661
NKG7	0.0120941
MNDA	0.0379293
MYO1F	0.0280308
NCKAP1L	0.0345166
FGL2	0.0314203
EVI2B	0.0143459
NAPSB	0.0285868
TRAF3IP3	0.0245293
LGALS2	0.0224059
GZMB	0.0225449
CCR5	0.0254331
CD37	0.028227
IGFLR1	0.011905
SIRPG	0.00895353
ARHGAP15	0.0046491
RHOH	0.0217913
ITGB2	0.0178755
DERL3	0.013038
SLCO2B1	0.0350347
IGHV3-23	0.0438545
TNFRSF4	0.014881
CSF1R	0.0271685
WAS	0.011626
STAB1	0.0336176
CD4	0.0125128
TRBV20-1	0.0292367
HLA-DRB1	0.0147124
SPOCK2	0.000313282
SEPTIN1	0.00275607
MEI1	0.0208734
CYBB	0.0274766
CD8A	0.0325302
IGLV1-44	0.0165427
IGLC2	0.0146479
IGLL5	0.0196056
HAVCR2	0.0433502
IGKV3-11	0.0167241
GGTA1P	0.0401507
IGLC1	0.00409961
LAG3	0.0145802
HCLS1	0.0106027
IGLC3	0.0365873
THEMIS2	0.0301646
APBB1IP	0.0473728
ITM2A	0.0494051
IGHV3-30	0.0413039
TRPV2	0.0310841
CLEC10A	0.0105481
IGHV3-53	0.0301996
MZB1	0.0181136
DOK2	0.0038496
IGKV4-1	0.0456721
BTK	0.0219047
GZMA	0.0390427
IGKC	0.024001
IGHG2	0.00539848
LY86	0.032705
CORO1A	0.00947584
SRGN	0.0235817
IGHV3-33	0.0065847
C2	0.00134827
IGHV5-51	0.0430458
FLI1	0.0468688
IGHG3	0.0139228
LCK	0.00712746
IGLV3-1	0.0483678
IGLV3-25	0.0250493
IGLV1-51	0.0387827
IGHV3-15	0.0167133
IGHGP	0.00628066
IGLV1-40	0.0215276
IGKV3-20	0.021627
IGHV1-18	0.0447283
ATP2A3	0.0224196
FCGR3A	0.0448205
IGSF6	0.0346904
GZMH	0.00836431
IGHM	0.0456403
IGHV4-39	0.0486729
IGHV4-34	0.0277564
LYZ	0.0441224
IGLV1-47	0.00835317
IGLV7-43	0.0206901
IGKV1-9	0.0432538
FCGR2A	0.0223278
IGLV4-69	0.0359164
IGKV1D-39	0.00349154
IGKV1-16	0.0026818
CD79A	0.00171696
IGLV6-57	0.0167458
TSPAN4	0.0352812
DOK3	0.0020182
GIMAP7	0.00131293
IGLV3-21	0.0264062
CSF2RB	0.0245504
IGHV3-49	0.0256601
IGKV1-27	0.0415517
IGHV1-24	0.0468101
IGKV2-28	0.00513471
CFH	0.016156
IGHV4-59	0.0135663
IGKV1-33	0.0102416
RARRES2	0.00256561
PIM2	0.0352927
IGHV3-66	0.0154897
IGLV2-8	0.0229197
IGHV3-73	0.0273306
CCL19	0.0120088
CCL5	0.00609165
CXCL9	0.020624
GBP5	0.00511016
HLA-DQA1	0.0381672
FBLN5	0.0314508
GZMK	0.0315421
IGHV3-11	0.0463765
GBP4	0.0415589
FPR1	0.0300253
VCAM1	0.00156473
CSF3R	0.00891179
IDO1	0.0452768
IGKV1-6	0.00334609
IGKV3D-20	0.0211904
IGKV2-30	0.00960516
IGHV1-46	0.0260938
IGKV2-24	0.0044963
ENPP2	0.0158034
SERPINA1	0.0188204
TENT5C	0.0102305
CCL2	0.0075815
FCN1	0.00600192
IGLV5-45	0.0218885
CD8B	0.00935419
IGHV3-72	0.0133193
IGHV3-48	0.0404525
IGLV8-61	0.0132217
IGLV7-46	0.0227088
IGHV3-69-1	0.0392172
IGLV1-36	0.0197278
IGLV3-27	0.00183491
CPVL	0.0466004
BCL2A1	0.0125298
CTSK	0.0251396
IGHV3-13	0.0260645
C5AR1	0.0370048
TCN2	0.0299608
AC135068.2	0.013903
VIM	0.0340322
MSR1	0.0413631
HCK	0.0175165
DPT	0.000766959
IGHV3-7	0.00135585
IGKV1D-33	0.028473
IGKV3D-11	0.0219991
TPSAB1	0.0342582
IGHV6-1	0.0153029
OR2I1P	0.000131871
PTGDS	0.0184436
CPZ	0.00660544
AEBP1	0.0120187
CPXM1	0.0382444
MXRA8	0.0218704
HLA-DRB5	0.0314983
PRRX1	0.0127644
AXL	0.00262276
PCOLCE	0.0336281
TIMP2	0.034923
BGN	0.0176766
SFRP2	0.0450591
OLFML2B	0.0156352
ADAMTS2	0.0300508
IGKV2D-40	0.0175234
ISLR	0.0078223
CYP1B1	0.0251974
THY1	0.0312753
COL6A3	0.0253338
MMP2	0.017065
