# Supplementary material for: Identification of the Immune-Related Genes in Tumor Microenvironment That Associated With the Recurrence of Head and Neck Squamous Cell Carcinoma
Source: Front Cell Dev Biol. 2021 Aug 20;9:723721. doi: 10.3389/fcell.2021.723721 (PMC8417745; doi:10.3389/fcell.2021.723721)
Supplement: Supplementary Table 4 — The abundance stroma of different tumor infiltrating immune cells in recurrent HNSCC. [file Table_4.XLSX]

## Sheet: Table S7
sample	B_cell	T_cell_CD4	T_cell_CD8	Neutrophil	Macrophage	DC
TCGA-BA-4078-01	0.0770372	0.172938	0.145162	0.133595	0.0833679	0.496535
TCGA-CN-5361-01	0.0684643	0.130868	0.182045	0.133898	0.0609238	0.507119
TCGA-CV-7101-01	0.1265	0.102543	0.201324	0.133248	0.0737411	0.50284
TCGA-UF-A7JF-01	0.113887	0.107226	0.133925	0.101663	0.0427263	0.475377
TCGA-CV-7437-01	0.0786307	0.102632	0.104706	0.0894259	0.030978	0.448293
TCGA-CV-7421-01	0.0550349	0.0967759	0.140538	0.125049	0.0488843	0.443484
TCGA-CV-A45W-01	0.15008	0.141611	0.203324	0.142824	0.0650589	0.51826
TCGA-CV-A45Z-01	0.0678327	0.135707	0.191527	0.130921	0.0530591	0.519974
TCGA-F7-A622-01	0.0437803	0.0722517	0.0951865	0.0888347	0.003335	0.380997
TCGA-UF-A7J9-01	0.062778	0.132526	0.168058	0.145941	0.0809071	0.486556
TCGA-CV-7089-01	0.0600515	0.132974	0.145888	0.123313	0.0343214	0.459886
TCGA-CN-6023-01	0.122942	0.174176	0.24813	0.144122	0.0813879	0.559798
TCGA-CV-5431-01	0.138683	0.152483	0.235604	0.154798	0.0499292	0.567927
TCGA-CV-A460-01	0.11959	0.162142	0.230637	0.161638	0.0563784	0.565358
TCGA-F7-A50I-01	0.0628408	0.112851	0.163114	0.118418	0.0174383	0.473432
TCGA-CN-4739-01	0.140179	0.148492	0.220103	0.155712	0.0748242	0.487056
TCGA-CN-A49B-01	0.0568636	0.15056	0.207754	0.151704	0.0668506	0.54356
TCGA-DQ-7589-01	0.0574023	0.113094	0.0945462	0.0989566	0.0329693	0.400338
TCGA-F7-A623-01	0.0810701	0.1184	0.155963	0.126143	0.0422673	0.447543
TCGA-QK-AA3J-01	0.107117	0.129502	0.178576	0.106167	0.0276679	0.452376
TCGA-BB-4217-01	0.228975	0.258629	0.231205	0.14975	0.0639011	0.581933
TCGA-CN-5360-01	0.123904	0.188681	0.254043	0.178229	0.0974654	0.615312
TCGA-CR-7402-01	0.158814	0.114712	0.199123	0.123621	0.0430943	0.508836
TCGA-CV-5432-01	0.0668032	0.113801	0.134104	0.0986114	0.0505852	0.422533
TCGA-QK-A8ZB-01	0.103707	0.122774	0.108048	0.121229	0.0401636	0.461352
TCGA-UF-A7JJ-01	0.115108	0.159525	0.240548	0.168361	0.0826746	0.5885
TCGA-BB-7862-01	0.0686107	0.118323	0.134239	0.110903	0.0391301	0.465791
TCGA-CN-4723-01	0.0960966	0.135184	0.185771	0.148794	0.0709332	0.528464
TCGA-CV-6935-01	0.0793023	0.0930793	0.109291	0.0935113	0.0375468	0.448825
TCGA-CV-7424-01	0.104582	0.122873	0.198606	0.12005	0.0685395	0.466912
TCGA-D6-A6EK-01	0.0789792	0.143253	0.162068	0.0968768	0.00287131	0.50023
TCGA-D6-A74Q-01	0.111722	0.126706	0.181999	0.12876	0.0263139	0.455311
TCGA-CN-6012-01	0.108985	0.144463	0.188956	0.139914	0.0574052	0.526997
TCGA-CN-6997-01	0.0709068	0.106243	0.148585	0.0991287	0.0497992	0.452289
TCGA-CR-7364-01	0.118835	0.139418	0.147623	0.145725	0.0423615	0.504959
TCGA-CV-6962-01	0.0357922	0.0836474	0.109509	0.082622	0.0362013	0.375087
TCGA-CV-A461-01	0.108448	0.155715	0.275909	0.163789	0.0571803	0.611796
TCGA-CV-A6K1-01	0.0396006	0.101048	0.156838	0.0994871	0.0223284	0.426998
TCGA-CN-5355-01	0.085396	0.129086	0.164311	0.133864	0.0701319	0.46696
TCGA-CN-6989-01	0.0689272	0.195579	0.147878	0.167232	0.084418	0.63424
TCGA-CV-5444-01	0.0795205	0.178098	0.218578	0.178313	0.103294	0.570611
TCGA-CV-7250-01	0.0670224	0.121151	0.158026	0.122902	0.043618	0.452238
TCGA-DQ-5629-01	0.0551203	0.0998912	0.111165	0.0869733	0.0289092	0.393635
TCGA-CN-A497-01	0.0919723	0.162988	0.154969	0.125714	0.0462321	0.496536
TCGA-CV-5443-01	0.128125	0.141229	0.248639	0.148058	0.0641186	0.570355
TCGA-BA-6869-01	0.0850638	0.0944303	0.153923	0.109112	0.0159577	0.404306
TCGA-BA-A6DI-01	0.0877772	0.100917	0.108399	0.101568	0.0188256	0.428912
TCGA-CV-7245-01	0.0671444	0.11712	0.136316	0.106755	0.00774459	0.477865
TCGA-CV-7418-01	0.0817194	0.112049	0.210149	0.129911	0.0571984	0.477382
TCGA-D6-8568-01	0.0790379	0.125349	0.152455	0.184982	0.0594445	0.497064
TCGA-UF-A718-01	0.0896136	0.151501	0.173293	0.116234	0.0422136	0.49859
TCGA-BB-7864-01	0.0730618	0.0714557	0.0913434	0.07469	0.0104927	0.367813
TCGA-CN-6992-01	0.0820447	0.146238	0.128903	0.116491	0.0633136	0.478603
TCGA-CN-A6V3-01	0.0910241	0.129958	0.183052	0.142127	0.0385834	0.485713
TCGA-CV-5430-01	0.119035	0.177753	0.176429	0.145438	0.0535707	0.563967
TCGA-CV-7410-01	0.226097	0.26526	0.238747	0.174031	0.0837808	0.626284
TCGA-CV-A45Y-01	0.119115	0.173279	0.188696	0.147705	0.0435381	0.582905
TCGA-D6-6824-01	0.111358	0.164832	0.240948	0.187669	0.111059	0.572028
TCGA-CN-A63T-01	0.0721432	0.13913	0.199871	0.148547	0.0524269	0.511346
TCGA-CV-5434-01	0.0531179	0.199785	0.148143	0.163929	0.087368	0.56148
TCGA-CV-7415-01	0.0844159	0.126077	0.185496	0.137061	0.0456989	0.509255
TCGA-HD-7229-01	0.0739729	0.118369	0.197724	0.146003	0.0303261	0.513772
TCGA-D6-6517-01	0.106964	0.172528	0.114338	0.128014	0.035546	0.550149
TCGA-UF-A7JH-01	0.0798792	0.127522	0.160912	0.131903	0.0542398	0.494484
TCGA-UF-A7JK-01	0.0686425	0.0783028	0.0643775	0.0681258	0.0285041	0.367202
TCGA-BB-7870-01	0.0650412	0.0780056	0.129199	0.0635249	0	0.367882
TCGA-CV-5441-01	0.0736106	0.126312	0.152941	0.10554	0.0392273	0.436526
TCGA-F7-8298-01	0.0678254	0.114582	0.172496	0.125563	0.0624653	0.496536
TCGA-CV-5435-01	0.0709715	0.0784458	0.141209	0.0958104	0.0361174	0.443174
TCGA-CV-7261-01	0.0836551	0.115074	0.143296	0.141613	0.0519587	0.482277
TCGA-D6-A6EQ-01	0.0738265	0.126202	0.159056	0.107299	0.038081	0.484595
TCGA-CN-4727-01	0.0562867	0.123225	0.0732146	0.118291	0.0354166	0.357227
TCGA-CN-5356-01	0.11147	0.137012	0.176345	0.119768	0.0835831	0.449675
TCGA-CV-7430-01	0.0510981	0.0871049	0.110046	0.0837822	0.0244008	0.392918
TCGA-CR-7389-01	0.122615	0.142217	0.12832	0.139028	0.0637434	0.508936
TCGA-CV-7247-01	0.0567139	0.104393	0.102322	0.0933388	0.0267281	0.415555
TCGA-BA-5555-01	0.089784	0.141595	0.164026	0.125162	0.059145	0.480494
TCGA-BA-6868-01	0.0635337	0.136178	0.0804169	0.114879	0.000551127	0.452603
TCGA-CN-4738-01	0.0994311	0.162305	0.199827	0.158542	0.0754112	0.542725
TCGA-CN-6010-01	0.11597	0.128347	0.197749	0.113432	0.0626356	0.487185
TCGA-DQ-7595-01	0.103158	0.144348	0.121598	0.0952945	0.0289587	0.444005
TCGA-CN-4735-01	0.129189	0.149706	0.232488	0.168514	0.0692607	0.6078
TCGA-CV-5440-01	0.0484909	0.105552	0.102118	0.0896202	0.0240581	0.411732
TCGA-T3-A92M-01	0.102455	0.166275	0.192875	0.147091	0.0636869	0.53645
TCGA-CR-6474-01	0.0671234	0.13254	0.194517	0.180105	0.062247	0.539508
TCGA-TN-A7HJ-01	0.0916467	0.122165	0.085648	0.0984146	0.0329711	0.40762
TCGA-CN-A63U-01	0.0810475	0.132392	0.043969	0.0796191	0.0018965	0.370605
TCGA-D6-A6ES-01	0.0435911	0.100936	0.0713349	0.071388	0.0161118	0.389111
TCGA-CN-6022-01	0.0814436	0.174536	0.161586	0.164341	0.0934922	0.564455
TCGA-CV-7433-01	0.0694201	0.179305	0.248373	0.177274	0.0855175	0.619716
TCGA-CN-5363-01	0.0675962	0.137228	0.202191	0.145632	0.0746175	0.510614
TCGA-CN-6988-01	0.0606032	0.102921	0.06608	0.0900666	0.01958	0.358569
TCGA-CN-A641-01	0.0761002	0.12113	0.0771065	0.0960161	0.0298572	0.411697
TCGA-F7-7848-01	0.115947	0.162945	0.217291	0.155929	0.0896696	0.510778
TCGA-BA-4076-01	0.0612911	0.096667	0.088756	0.0869266	0.00447599	0.433852
TCGA-CV-7440-01	0.0621382	0.132718	0.102263	0.124405	0.0251931	0.438799
TCGA-CV-7177-01	0.0817293	0.123054	0.115417	0.110407	0.0608357	0.490915
TCGA-CR-7370-01	0.0816724	0.126066	0.186932	0.134418	0.0711071	0.491638
TCGA-CR-7388-01	0.135514	0.173959	0.189814	0.179427	0.0741963	0.544826
TCGA-KU-A66S-01	0.0556059	0.120498	0.147591	0.109722	0.0250996	0.447428
TCGA-CR-7374-01	0.135568	0.177345	0.182141	0.130459	0.0575443	0.517158
TCGA-D6-6826-01	0.0729958	0.155672	0.212609	0.221087	0.116646	0.590399
TCGA-CN-6021-01	0.103889	0.131814	0.160845	0.120799	0.0598763	0.45053
TCGA-CV-7248-01	0.134338	0.170122	0.182332	0.136176	0.0678797	0.504434
TCGA-CN-4722-01	0.0999445	0.135213	0.13809	0.0917067	0.04999	0.450051
TCGA-BA-6870-01	0.128239	0.145225	0.124841	0.114223	0.026178	0.456303
TCGA-CR-7399-01	0.0920862	0.168291	0.268858	0.17131	0.0930019	0.579115
TCGA-CV-7242-01	0.135948	0.156457	0.230439	0.143477	0.0522376	0.51314
TCGA-CV-7422-01	0.0950138	0.136035	0.151746	0.143663	0.0461453	0.493416
TCGA-QK-A8Z8-01	0.0993443	0.107408	0.158157	0.103771	0.0198979	0.45426
TCGA-UF-A71D-01	0.0901424	0.123605	0.120099	0.100515	0.0194711	0.411905
TCGA-CR-7398-01	0.0904171	0.146839	0.15167	0.150617	0.0618194	0.504444
TCGA-CV-5978-01	0.0900646	0.166868	0.153775	0.185087	0.0926783	0.626149
TCGA-CN-A63W-01	0.0428922	0.104105	0.131026	0.107934	0.00509618	0.420228
TCGA-CR-7371-01	0.0907879	0.175602	0.207735	0.179764	0.0701764	0.54295
TCGA-BA-A6DA-01	0.0647432	0.0718966	0.12263	0.0915993	0.0213114	0.382853
