# Supplementary material for: Identification of the Immune-Related Genes in Tumor Microenvironment That Associated With the Recurrence of Head and Neck Squamous Cell Carcinoma
Source: Front Cell Dev Biol. 2021 Aug 20;9:723721. doi: 10.3389/fcell.2021.723721 (PMC8417745; doi:10.3389/fcell.2021.723721)
Supplement: Supplementary Table 5 — Survival analysis of CCR5, CD3E, CD4, and HLA-DRB1 genes in the high-risk group and the low-risk group. [file Table_5.XLSX]

## Sheet: Table S8
sample	cluster	status	time
TCGA-BA-4078-01	5	1	9.2
TCGA-CN-5361-01	5	1	70.6667
TCGA-CV-7101-01	1	1	5.33333
TCGA-UF-A7JF-01	1	0	56.2
TCGA-CV-7437-01	1	1	16.8667
TCGA-CV-7421-01	3	1	0.0666667
TCGA-CV-A45W-01	1	1	46.6
TCGA-CV-A45Z-01	5	1	48.8667
TCGA-F7-A622-01	3	1	11.9667
TCGA-UF-A7J9-01	2	0	45.2667
TCGA-CV-7089-01	3	1	65.7333
TCGA-CN-6023-01	5	0	52.8
TCGA-CV-5431-01	4	1	17.4
TCGA-CV-A460-01	4	1	61.2667
TCGA-F7-A50I-01	4	0	3.06667
TCGA-CN-4739-01	4	1	46.4667
TCGA-CN-A49B-01	5	0	30.1333
TCGA-DQ-7589-01	5	0	46.9667
TCGA-F7-A623-01	3	0	20.5333
TCGA-QK-AA3J-01	4	0	15.5333
TCGA-BB-4217-01	6	0	6.23333
TCGA-CN-5360-01	2	0	72.3
TCGA-CR-7402-01	1	0	30.3667
TCGA-CV-5432-01	5	0	131
TCGA-QK-A8ZB-01	1	0	18.0667
TCGA-UF-A7JJ-01	2	0	18.3
TCGA-BB-7862-01	5	0	37.2333
TCGA-CN-4723-01	2	0	56.6333
TCGA-CV-6935-01	1	1	9.83333
TCGA-CV-7424-01	2	1	15.1
TCGA-D6-A6EK-01	5	0	29.1667
TCGA-D6-A74Q-01	4	0	23.6667
TCGA-CN-6012-01	4	0	48.6667
TCGA-CN-6997-01	5	1	32.9333
TCGA-CR-7364-01	3	0	47.8333
TCGA-CV-6962-01	5	1	4.2
TCGA-CV-A461-01	4	1	68.8
TCGA-CV-A6K1-01	5	0	22.8333
TCGA-CN-5355-01	2	0	42.6
TCGA-CN-6989-01	5	1	32.6667
TCGA-CV-5444-01	2	0	81.2333
TCGA-CV-7250-01	3	1	96.6667
TCGA-DQ-5629-01	5	1	31.3667
TCGA-CN-A497-01	5	0	35.5
TCGA-CV-5443-01	4	0	92.8
TCGA-BA-6869-01	4	0	21.4667
TCGA-BA-A6DI-01	1	1	11.2
TCGA-CV-7245-01	3	0	26.5667
TCGA-CV-7418-01	4	1	26.3
TCGA-D6-8568-01	3	0	25.3
TCGA-UF-A718-01	5	0	65.7
TCGA-BB-7864-01	1	0	50.9
TCGA-CN-6992-01	5	0	35.5333
TCGA-CN-A6V3-01	3	0	24.7333
TCGA-CV-5430-01	5	0	141.367
TCGA-CV-7410-01	6	1	213.9
TCGA-CV-A45Y-01	4	1	90.1
TCGA-D6-6824-01	2	0	2.56667
TCGA-CN-A63T-01	3	0	7.5
TCGA-CV-5434-01	5	1	110.467
TCGA-CV-7415-01	4	1	23.1667
TCGA-HD-7229-01	3	0	34.2333
TCGA-D6-6517-01	5	0	9.73333
TCGA-UF-A7JH-01	5	0	29.8667
TCGA-UF-A7JK-01	1	1	14.1333
TCGA-BB-7870-01	4	0	67.2
TCGA-CV-5441-01	5	0	96.2
TCGA-F7-8298-01	5	0	33.1667
TCGA-CV-5435-01	1	1	77.3
TCGA-CV-7261-01	3	0	50.4
TCGA-D6-A6EQ-01	5	0	12.2667
TCGA-CN-4727-01	3	0	52
TCGA-CN-5356-01	2	0	46.9667
TCGA-CV-7430-01	5	1	16.5
TCGA-CR-7389-01	1	0	13.0667
TCGA-CV-7247-01	5	1	19.2333
TCGA-BA-5555-01	5	0	17.3333
TCGA-BA-6868-01	3	1	15.7333
TCGA-CN-4738-01	2	1	14.5333
TCGA-CN-6010-01	1	0	50.7667
TCGA-DQ-7595-01	5	0	39.6667
TCGA-CN-4735-01	1	0	57.9
TCGA-CV-5440-01	5	0	109
TCGA-T3-A92M-01	5	0	13.9
TCGA-CR-6474-01	3	1	18.8
TCGA-TN-A7HJ-01	1	0	13.4333
TCGA-CN-A63U-01	6	0	32.1333
TCGA-D6-A6ES-01	5	0	12.9667
TCGA-CN-6022-01	2	1	9.36667
TCGA-CV-7433-01	5	1	20.0333
TCGA-CN-5363-01	5	1	8.43333
TCGA-CN-6988-01	3	0	10.6
TCGA-CN-A641-01	5	0	12.2333
TCGA-F7-7848-01	2	0	37.7
TCGA-BA-4076-01	5	1	13.8333
TCGA-CV-7440-01	3	1	22.5
TCGA-CV-7177-01	5	1	22.1
TCGA-CR-7370-01	2	0	3.5
TCGA-CR-7388-01	3	1	27.4333
TCGA-KU-A66S-01	5	1	13.5333
TCGA-CR-7374-01	6	0	1
TCGA-D6-6826-01	2	1	11.6
TCGA-CN-6021-01	2	1	9.2
TCGA-CV-7248-01	6	1	17.3667
TCGA-CN-4722-01	5	0	49.4333
TCGA-BA-6870-01	3	1	15.0333
TCGA-CR-7399-01	2	0	6.03333
TCGA-CV-7242-01	4	0	36.5
TCGA-CV-7422-01	3	1	34.5667
TCGA-QK-A8Z8-01	4	1	5.7
TCGA-UF-A71D-01	3	0	48.7
TCGA-CR-7398-01	3	0	5.2
TCGA-CV-5978-01	3	1	7.16667
TCGA-CN-A63W-01	3	1	12.5667
TCGA-CR-7371-01	3	1	3.13333
TCGA-BA-A6DA-01	1	0	11.7
