# Supplementary material for: Identification of the Immune-Related Genes in Tumor Microenvironment That Associated With the Recurrence of Head and Neck Squamous Cell Carcinoma
Source: Front Cell Dev Biol. 2021 Aug 20;9:723721. doi: 10.3389/fcell.2021.723721 (PMC8417745; doi:10.3389/fcell.2021.723721)
Supplement: Supplementary Table 6 — Optimal number of clusters by unsupervised clustering analysis. [file Table_6.XLSX]

## Sheet: Table S9
	status	time	CD3E	CD4	HLA-DRB1	CCR5	riskScore	group
TCGA-BA-4076-01	1	13.8333	2.08437	2.17346	4.93311	0.240015	0.883878	low
TCGA-BA-4078-01	1	9.2	3.75502	4.82482	7.03425	2.04299	1.64494	high
TCGA-BA-5555-01	0	17.3333	3.52373	4.02064	9.75167	1.29334	0.51165	low
TCGA-BA-6868-01	1	15.7333	1.95274	1.63736	4.92886	0.379613	1.22091	high
TCGA-BA-6869-01	0	21.4667	3.2174	2.04299	6.95716	0.774831	0.465698	low
TCGA-BA-6870-01	1	15.0333	3.29583	2.8055	5.45683	0.757894	0.510871	low
TCGA-BA-A6DA-01	0	11.7	1.84034	1.47561	6.6734	0.32309	1.01421	low
TCGA-BA-A6DI-01	1	11.2	2.38434	1.69199	7.70105	0.651697	0.821553	low
TCGA-BB-4217-01	0	6.23333	6.45069	5.06049	7.87805	1.90342	0.0813001	low
TCGA-BB-7862-01	0	37.2333	1.93018	3.30023	5.95977	0.872623	2.23573	high
TCGA-BB-7864-01	0	50.9	1.57578	1.22712	5.93222	0.32309	1.44709	high
TCGA-BB-7870-01	0	67.2	2.62321	1.61397	3.92991	0.506909	0.84269	low
TCGA-CN-4722-01	0	49.4333	3.41828	3.10283	7.07147	1.35673	0.85954	low
TCGA-CN-4723-01	0	56.6333	3.86405	4.37439	8.43298	1.4808	0.559528	low
TCGA-CN-4727-01	0	52	1.46519	2.07758	3.50986	0.276196	2.06634	high
TCGA-CN-4735-01	0	57.9	4.23578	5.75781	10.1519	2.68283	1.70798	high
TCGA-CN-4738-01	1	14.5333	4.61539	4.70048	9.14765	2.37045	0.842458	low
TCGA-CN-4739-01	1	46.4667	4.52678	4.05408	6.74323	2.08101	0.821542	low
TCGA-CN-5355-01	0	42.6	2.76361	3.26918	6.65994	1.20225	1.40856	high
TCGA-CN-5356-01	0	46.9667	3.6312	3.5559	6.43102	1.4388	0.847635	low
TCGA-CN-5360-01	0	72.3	5.28615	5.84001	8.74277	3.22356	1.51554	high
TCGA-CN-5361-01	1	70.6667	3.72477	4.34557	7.20173	1.47561	0.744549	low
TCGA-CN-5363-01	1	8.43333	4.08756	4.13919	10.1905	1.79949	0.560419	low
TCGA-CN-6010-01	0	50.7667	3.87886	3.76243	7.13997	1.60456	0.765397	low
TCGA-CN-6012-01	0	48.6667	4.28326	4.48806	7.25239	2.34799	1.43975	high
TCGA-CN-6021-01	1	9.2	3.5022	3.22668	5.87902	1.37349	0.93963	low
TCGA-CN-6022-01	1	9.36667	3.83603	5.59163	8.39061	2.47793	2.37906	high
TCGA-CN-6023-01	0	52.8	5.53202	5.19659	8.063	3.05329	1.00719	low
TCGA-CN-6988-01	0	10.6	1.35673	1.50129	5.15099	0.227746	1.74374	high
TCGA-CN-6989-01	1	32.6667	4.53492	6.02749	8.80303	3.0358	2.4632	high
TCGA-CN-6992-01	0	35.5333	3.13602	4.14334	6.47333	1.44411	1.40619	high
TCGA-CN-6997-01	1	32.9333	2.39534	3.421	5.87234	1.11172	1.98418	high
TCGA-CN-A497-01	0	35.5	3.87001	3.7453	7.36339	1.70971	0.870424	low
TCGA-CN-A49B-01	0	30.1333	4.72193	4.94066	8.33079	2.27231	0.731989	low
TCGA-CN-A63T-01	0	7.5	4.44367	3.99467	8.55724	1.97856	0.616597	low
TCGA-CN-A63U-01	0	32.1333	1.31674	1.47043	3.61833	0.240015	2.23444	high
TCGA-CN-A63W-01	1	12.5667	2.73357	1.90731	6.80992	0.678959	0.673107	low
TCGA-CN-A641-01	0	12.2333	1.71854	2.3981	6.23686	0.299837	1.18328	low
TCGA-CN-A6V3-01	0	24.7333	4.01886	3.43307	7.91399	1.66497	0.654953	low
TCGA-CR-6474-01	1	18.8	3.54483	4.42631	6.382	1.54649	1.09239	low
TCGA-CR-7364-01	0	47.8333	3.47523	3.99373	6.85274	1.02929	0.531769	low
TCGA-CR-7370-01	0	3.5	3.73133	3.76243	6.82736	2.12467	1.9163	high
TCGA-CR-7371-01	1	3.13333	4.91841	4.80428	7.53609	2.73357	1.26615	high
TCGA-CR-7374-01	0	1	4.4556	4.33064	6.22462	2.03247	0.881957	low
TCGA-CR-7388-01	1	27.4333	4.52803	4.6999	7.73479	2.46752	1.25691	high
TCGA-CR-7389-01	0	13.0667	3.36328	4.33425	7.85405	1.60926	1.19082	low
TCGA-CR-7398-01	0	5.2	3.05848	4.74955	7.70483	1.4388	1.3029	high
TCGA-CR-7399-01	0	6.03333	5.95888	5.9579	9.93098	2.89162	0.417618	low
TCGA-CR-7402-01	0	30.3667	4.00282	3.47651	10.3897	1.44411	0.358739	low
TCGA-CV-5430-01	0	141.367	4.64044	5.07262	9.16901	2.54621	1.05306	low
TCGA-CV-5431-01	1	17.4	5.22111	5.03082	8.32132	2.28715	0.453588	low
TCGA-CV-5432-01	0	131	3.0038	2.85423	5.9577	1.15767	1.12922	low
TCGA-CV-5434-01	1	110.467	4.17317	5.54504	7.0277	2.46752	1.97889	high
TCGA-CV-5435-01	1	77.3	1.99313	2.90322	6.90737	0.537048	1.15903	low
TCGA-CV-5440-01	0	109	1.71854	2.35361	6.71302	0.506909	1.49088	high
TCGA-CV-5441-01	0	96.2	3.3492	2.86414	6.56344	1.02217	0.611876	low
TCGA-CV-5443-01	0	92.8	5.32485	5.04401	8.35272	2.49337	0.543942	low
TCGA-CV-5444-01	0	81.2333	4.9603	5.68345	9.65689	2.6647	0.854392	low
TCGA-CV-5978-01	1	7.16667	3.77939	6.0334	8.71843	3.44242	9.4161	high
TCGA-CV-6935-01	1	9.83333	2.35925	3.4318	7.43367	0.63319	0.864996	low
TCGA-CV-6962-01	1	4.2	1.01508	1.90731	4.08417	0.379613	3.49021	high
TCGA-CV-7089-01	1	65.7333	3.54483	3.30023	6.21624	1.15123	0.632225	low
TCGA-CV-7101-01	1	5.33333	3.2587	4.29361	7.13033	1.93018	2.27096	high
TCGA-CV-7177-01	1	22.1	2.47539	4.19065	7.77819	1.10501	1.44255	high
TCGA-CV-7242-01	0	36.5	5.13223	4.27957	7.70802	1.97856	0.344187	low
TCGA-CV-7245-01	0	26.5667	3.27214	2.70507	5.2434	0.605035	0.432979	low
TCGA-CV-7247-01	1	19.2333	1.26366	1.97856	6.01193	0.566569	2.78286	high
TCGA-CV-7248-01	1	17.3667	4.42498	4.22508	7.37899	2.08101	0.842333	low
TCGA-CV-7250-01	1	96.6667	3.65199	3.34352	5.89367	1.38463	0.820627	low
TCGA-CV-7261-01	0	50.4	2.86017	3.53241	7.95184	1.11172	0.961129	low
TCGA-CV-7410-01	1	213.9	6.64865	5.95977	9.68845	2.55359	0.133869	low
TCGA-CV-7415-01	1	23.1667	4.1915	3.87783	8.33996	1.69199	0.545035	low
TCGA-CV-7418-01	1	26.3	3.80026	3.80333	6.49904	1.64198	0.945959	low
TCGA-CV-7421-01	1	0.0666667	2.05345	2.90712	6.32945	0.705752	1.48582	high
TCGA-CV-7422-01	1	34.5667	3.72477	3.91272	7.09539	1.56609	0.852684	low
TCGA-CV-7424-01	1	15.1	4.24345	3.72366	5.78844	1.84438	0.879009	low
TCGA-CV-7430-01	1	16.5	1.45469	2.00393	4.02956	0.486464	2.62784	high
TCGA-CV-7433-01	1	20.0333	5.75202	5.78167	8.52183	3.3979	1.24536	high
TCGA-CV-7437-01	1	16.8667	2.27826	3.45959	6.07959	0.714577	1.2456	high
TCGA-CV-7440-01	1	22.5	2.26636	3.03054	6.36807	0.816409	1.39654	high
TCGA-CV-A45W-01	1	46.6	4.30243	4.35907	7.70463	2.12798	0.978671	low
TCGA-CV-A45Y-01	1	90.1	4.81971	4.65714	7.64274	2.1313	0.591128	low
TCGA-CV-A45Z-01	1	48.8667	4.18356	3.92038	8.15158	2.08437	0.976458	low
TCGA-CV-A460-01	1	61.2667	5.08029	4.9603	8.36169	2.75083	0.996463	low
TCGA-CV-A461-01	1	68.8	5.64992	4.89966	10.9368	2.83005	0.455641	low
TCGA-CV-A6K1-01	0	22.8333	2.67608	2.18936	6.69757	0.496715	0.561576	low
TCGA-D6-6517-01	0	9.73333	3.83101	4.32276	7.42373	1.5415	0.713849	low
TCGA-D6-6824-01	0	2.56667	4.85107	5.70071	9.04893	3.3076	2.53798	high
TCGA-D6-6826-01	1	11.6	3.705	5.7637	8.04975	2.74649	4.13692	high
TCGA-D6-8568-01	0	25.3	3.04283	3.66571	7.03355	1.28154	1.14017	low
TCGA-D6-A6EK-01	0	29.1667	4.24269	2.86811	7.37283	1.29334	0.329922	low
TCGA-D6-A6EQ-01	0	12.2667	3.36752	3.16202	6.87594	0.956816	0.528825	low
TCGA-D6-A6ES-01	0	12.9667	0.94187	1.17058	5.44266	0.334564	2.95354	high
TCGA-D6-A74Q-01	0	23.6667	3.58512	2.63947	6.54444	1.12498	0.557692	low
TCGA-DQ-5629-01	1	31.3667	2.26636	2.20195	4.45817	0.379613	0.950512	low
TCGA-DQ-7589-01	0	46.9667	2.20195	2.17027	5.75065	0.476111	0.988275	low
TCGA-DQ-7595-01	0	39.6667	2.74224	2.60906	7.35703	0.872623	0.824483	low
TCGA-F7-7848-01	0	37.7	4.68491	4.61184	7.04626	2.43589	1.11782	low
TCGA-F7-8298-01	0	33.1667	2.78684	3.35624	7.40245	1.15123	1.16888	low
TCGA-F7-A50I-01	0	3.06667	3.2988	2.64409	6.52535	0.934317	0.570275	low
TCGA-F7-A622-01	1	11.9667	1.1316	1.59023	5.19182	0.444675	2.95308	high
TCGA-F7-A623-01	0	20.5333	3.40614	3.12114	6.64974	1.74026	1.57194	high
TCGA-HD-7229-01	0	34.2333	4.15061	3.00914	8.80253	1.89179	0.703101	low
TCGA-KU-A66S-01	1	13.5333	2.58036	3.3364	4.68539	1.1316	1.96233	high
TCGA-QK-A8Z8-01	1	5.7	2.68503	2.37045	9.24079	1.06422	0.901591	low
TCGA-QK-A8ZB-01	0	18.0667	2.68283	2.86017	5.86988	0.903789	1.10343	low
TCGA-QK-AA3J-01	0	15.5333	3.65889	2.35643	5.66874	1.45469	0.914861	low
TCGA-T3-A92M-01	0	13.9	4.62997	4.81769	8.43029	2.60664	1.26656	high
TCGA-TN-A7HJ-01	0	13.4333	2.40353	2.09792	4.97918	0.68794	1.19541	low
TCGA-UF-A718-01	0	65.7	4.24118	3.58026	6.87256	1.58063	0.530603	low
TCGA-UF-A71D-01	0	48.7	2.79308	2.19249	5.52361	1.02929	1.22111	high
TCGA-UF-A7J9-01	0	45.2667	3.11282	4.21032	6.67776	1.3051	1.15511	low
TCGA-UF-A7JF-01	0	56.2	3.04977	3.51989	8.93465	0.934317	0.547774	low
TCGA-UF-A7JH-01	0	29.8667	3.55965	4.16354	8.36359	1.50129	0.786882	low
TCGA-UF-A7JJ-01	0	18.3	5.0032	5.07126	8.78647	2.51875	0.738027	low
TCGA-UF-A7JK-01	1	14.1333	0.723329	1.69641	3.65199	0.151856	3.5777	high
